# Supplementary material for: The RNAi machinery controls distinct responses to environmental signals in the basal fungus Mucor circinelloides
Source: BMC Genomics. 2015 Mar 25;16(1):237. doi: 10.1186/s12864-015-1443-2 (PMC4417260; doi:10.1186/s12864-015-1443-2)
Supplement: Additional file 1: Table S1. — Genes differentially expressed in RNAi mutants versus wild-type strain. Normalized reads were used to calculate the Log2 fold changes in mRNA accumulation in each mutant compared to wild type strain. Differentially expressed genes were grouped in function of the number of mutants in which the expression was altered at 24 h or 48 h. Those genes with differential expression at both times were clustered according to their expression at 24 h. Within each cluster, genes were sorted for the fold change value in the left side mutant of each group. Decrease and increase in expression is shown in red and green, respectively, using the same scale as in Figure 4. [file 12864_2015_1443_MOESM1_ESM.xlsx]

## Sheet: Hoja1
Table S1. Genes differentially expressed (Log2 fold change) in RNAi mutants versus wild-type strain (P < 0.05)
ID in Version 1	ID in Version 2	dcl-1D/dcl-2D vs WT at 24 h	ago-1D vs WT at 24 h	rdrp-1D vs WT 24 h	rdrp-2D vs WT 24 h	dcl-1D/dcl-2D vs WT at 48 h	ago-1D vs WT at 48 h	rdrp-1D vs WT 48 h	rdrp-2D vs WT 48 h	kogdefline	kogClass
82942	164479	-7.48574	-5.4681	-5.51646	-3.44572	NSD	-1.55864	NSD	-2.39654	Cyclin	General function prediction only
83735	113332	-6.8888	-6.82989	-6.72688	-6.82989	-5.67082	-6.53545	-6.46783	-6.17284	beta-1,6-N-acetylglucosaminyltransferase, contains WSC domain	Posttranslational modification, protein turnover, chaperones
78587	106932	-6.34726	-6.66948	-7.03333	-3.74021	NSD	-1.50598	NSD	-1.35906
77569	77569	-6.13945	-6.40722	-7.35604	-3.74741	NSD	NSD	NSD	NSD	Transcription factor containing C2HC type Zn finger	Transcription
82565	82565	-5.87563	-6.31742	-6.85121	-3.728	NSD	-1.48636	NSD	-1.41593	Polyadenylate-binding protein (RRM superfamily)	Translation, ribosomal structure and biogenesis
14092	14092	-5.79873	-7.02902	-7.5628	-3.13217	NSD	NSD	NSD	NSD	Glycolipid 2-alpha-mannosyltransferase (alpha-1,2-mannosyltransferase)	Carbohydrate transport and metabolism
35389	138837	-5.70983	-7.12516	-6.54791	-4.10278	NSD	NSD	NSD	NSD	FOG: RRM domain	General function prediction only
76819	158487	-5.64487	-6.38213	-6.06792	-3.30086	NSD	NSD	NSD	NSD	Chitinase	Carbohydrate transport and metabolism
82566	82566	-5.63603	-6.27375	-6.95954	-2.65047	NSD	NSD	NSD	NSD	Predicted E3 ubiquitin ligase	Posttranslational modification, protein turnover, chaperones
72505	151941	-5.51459	-5.34495	-7.13028	-2.89556	NSD	NSD	NSD	NSD	Dolichyl-phosphate-mannose:protein O-mannosyl transferase	Posttranslational modification, protein turnover, chaperones
84676	84676	-5.43312	-4.58541	-6.2712	-3.82607	NSD	NSD	NSD	NSD	TEF-1 and related transcription factor, TEAD family	Transcription
85440	115137	-5.3522	-5.50449	-6.32778	-2.33668	NSD	NSD	NSD	NSD
86104	86104	-5.27193	-5.61686	-5.78808	-3.59449	NSD	NSD	NSD	NSD	Glycolipid 2-alpha-mannosyltransferase (alpha-1,2-mannosyltransferase)	Carbohydrate transport and metabolism
78829	159796	-5.18485	-5.60017	-7.60789	-4.16276	NSD	NSD	NSD	-1.74907	Transcription initiation factor TFIID, subunit BDF1 and related bromodomain proteins	Transcription
81073	162659	-5.1585	-6.31079	-4.25961	-2.9989	NSD	NSD	NSD	NSD
79955	108697	-4.99415	-5.79852	-6.7067	-3.36111	NSD	NSD	NSD	NSD
81113	162699	-4.97147	-6.50227	-6.50999	-2.29932	NSD	NSD	NSD	NSD	Defense-related protein containing SCP domain	Function unknown	dcl-2
73256	139916	-4.9483	-5.44163	-6.44934	-2.06561	NSD	NSD	NSD	NSD	Isocitrate lyase	Energy production and conversion	dcl-1
85673	85673	-4.89079	-6.37787	-7.48589	-2.5369	NSD	NSD	NSD	NSD	Conserved Zn-finger protein	General function prediction only
91228	91228	-4.8851	-4.7682	-4.87929	-3.67592	NSD	NSD	NSD	NSD	FOG: RRM domain	General function prediction only
81317	81317	-4.86944	-5.60669	-7.6144	-2.09888	NSD	NSD	NSD	NSD	CREB/ATF family transcription factor	Transcription
44524	150168	-4.86267	-5.39347	-4.94176	-3.88567	NSD	NSD	NSD	NSD	Glycolipid 2-alpha-mannosyltransferase (alpha-1,2-mannosyltransferase)	Carbohydrate transport and metabolism
82567	111544	-4.77199	-8.0942	-6.77999	-3.19736	NSD	NSD	NSD	NSD	Uncharacterized conserved protein	Function unknown
95519	157150	-4.74744	-4.05174	-3.73753	-3.39193	NSD	NSD	NSD	NSD
38637	141803	-4.6105	-5.68879	-7.11154	-2.61911	NSD	NSD	NSD	NSD	Putative cargo transport protein ERV29	Intracellular trafficking, secretion, and vesicular transport
91071	185348	-4.59662	1.99928	1.88723	2.41643	NSD	NSD	NSD	NSD
48805	156101	-4.58745	-5.51026	-5.82408	-2.21779	NSD	NSD	NSD	NSD	Septin family protein (P-loop GTPase)	Cell cycle control, cell division, chromosome partitioning
76149	105951	-4.47655	-5.98248	-6.66826	-2.68156	NSD	NSD	NSD	NSD
86710	86710	-4.46519	-6.52437	-5.12269	-3.41453	NSD	NSD	NSD	NSD	Serine-threonine phosphatase 2B, catalytic subunit	General function prediction only
75156	112156	-4.43392	-6.14809	-6.90426	-2.41649	NSD	NSD	NSD	NSD	Dolichyl-phosphate-mannose:protein O-mannosyl transferase	Posttranslational modification, protein turnover, chaperones
19869	126632	-4.36734	-5.72608	-5.11231	-2.7037	NSD	NSD	NSD	NSD	Calcium transporting ATPase	Inorganic ion transport and metabolism
84136	127793	-4.29932	-5.08238	-5.55244	-2.71652	NSD	NSD	NSD	NSD	Dolichyl-phosphate-mannose:protein O-mannosyl transferase	Posttranslational modification, protein turnover, chaperones
77716	77716	-4.20798	-4.64406	-5.85341	-3.17562	NSD	NSD	NSD	NSD	Transcription factor, contains HOX domain	General function prediction only
22228	130929	-4.19041	-4.99981	-4.92661	-3.09291	NSD	NSD	NSD	NSD	Glycolipid 2-alpha-mannosyltransferase (alpha-1,2-mannosyltransferase)	Carbohydrate transport and metabolism
86135	115294	-4.05675	-4.87646	-4.94927	-2.71915	NSD	NSD	NSD	NSD	Copper chaperone	Inorganic ion transport and metabolism	rdrp-2
40935	147149	-3.95686	-4.72583	-4.58154	-1.94737	NSD	NSD	NSD	NSD	Predicted FAD-dependent oxidoreductase	Function unknown
24134	133800	-3.84192	-4.439	-3.81897	-2.57159	NSD	-1.08702	NSD	-1.26764	Sorting nexin SNX11	Intracellular trafficking, secretion, and vesicular transport
86936	168368	-3.78496	-3.39293	-3.74857	-2.7994	NSD	NSD	NSD	NSD	C-type lectin	Defense mechanisms
35281	35281	-3.68984	-4.87505	-4.99824	-2.18853	NSD	NSD	NSD	NSD	Septin family protein (P-loop GTPase)	Cell cycle control, cell division, chromosome partitioning
95926	157066	-3.49673	-4.01159	-5.86088	-1.71265	NSD	NSD	NSD	NSD
83833	165612	-3.46671	-4.72862	-4.66234	-2.31032	NSD	NSD	NSD	NSD	beta-1,6-N-acetylglucosaminyltransferase, contains WSC domain	Posttranslational modification, protein turnover, chaperones
27693	186829	-3.23941	-3.25688	-2.67874	-1.70853	NSD	NSD	NSD	NSD	Ca2+/H+ antiporter VCX1 and related proteins	Inorganic ion transport and metabolism
89464	186020	-3.19851	-3.19732	-3.97887	-1.87704	NSD	NSD	NSD	NSD	Short-chain acyl-CoA dehydrogenase	Lipid transport and metabolism
86681	86936	-3.11119	-3.26348	-3.2522	-2.24841	NSD	NSD	NSD	NSD	von Willebrand factor and related coagulation proteins	Defense mechanisms
82114	111062	-3.06644	-3.65045	-3.63322	-2.91138	NSD	NSD	NSD	NSD	Non-ribosomal peptide synthetase/alpha-aminoadipate reductase and related enzymes	Secondary metabolites biosynthesis, transport and catabolism
93600	182708	-2.93757	-3.70093	-3.33814	-1.5799	NSD	NSD	NSD	NSD
86714	168093	-2.87268	-4.60993	-4.48837	-1.87484	NSD	NSD	NSD	NSD	Reticulon	Intracellular trafficking, secretion, and vesicular transport
51909	116022	-2.73781	-4.48873	-3.34961	-1.63371	NSD	NSD	NSD	NSD	G-protein alpha subunit (small G protein superfamily)	Cell cycle control, cell division, chromosome partitioning
86352	150149	-2.72311	-2.71494	-2.80735	-2.30306	NSD	NSD	NSD	NSD	Oxidation resistance protein	Replication, recombination and repair
84238	114483	-2.57167	-4.02205	-4.28102	-3.15782	NSD	NSD	NSD	NSD	Glutathione S-transferase	Posttranslational modification, protein turnover, chaperones
82003	110939	-2.54506	-3.00482	-2.89478	-1.29278	NSD	NSD	NSD	NSD
47101	123569	-2.28692	-2.75629	-2.99516	-1.50349	NSD	NSD	NSD	NSD	Mitogen-activated protein kinase kinase kinase kinase (MAP4K), germinal center kinase family	Signal transduction mechanisms
83828	83828	-2.17956	-2.22166	-2.47135	-2.19929	NSD	NSD	NSD	NSD	DNA-binding protein of the nucleobindin family	General function prediction only
46420	77225	-2.02375	-1.70104	-2.1597	-1.16953	-1.22196	NSD	NSD	NSD	Voltage-gated shaker-like K+ channel, subunit beta/KCNAB	Energy production and conversion
68719	154992	-2.02217	-2.54483	-2.20735	-1.71901	NSD	NSD	NSD	NSD
34463	138658	-2.01139	-1.9584	-2.75967	-1.81731	NSD	NSD	NSD	NSD	N-acetyltransferase	General function prediction only
73892	110991	-1.91307	-3.00953	-2.67655	-2.21585	NSD	NSD	NSD	NSD	Cytochrome P450 CYP4/CYP19/CYP26 subfamilies	Lipid transport and metabolism
29155	180692	-1.86861	-2.18946	-2.54599	-1.2365	NSD	NSD	NSD	NSD	Geranylgeranyl pyrophosphate synthase/Polyprenyl synthetase	Coenzyme transport and metabolism
87990	155717	-1.80634	-2.49435	-2.45679	-1.50131	NSD	NSD	NSD	NSD
85502	85502	-1.37595	-1.97504	-1.27323	1.37321	NSD	NSD	NSD	NSD	Maltase glucoamylase and related hydrolases, glycosyl hydrolase family 31	Carbohydrate transport and metabolism
95081	156390	-1.30306	-1.61559	-1.45724	-1.55321	NSD	NSD	NSD	NSD
50782	156744	-1.1928	-2.60871	-1.15507	-1.89308	-1.96865	-4.01768	-1.90615	-5.48563
26849	155592	-1.0246	-1.63326	-2.36211	-1.13433	-2.70233	-4.06488	-2.22925	-4.48447	NADH:flavin oxidoreductase/12-oxophytodienoate reductase	Energy production and conversion
34240	132175	-6.22678	-5.43798	-6.22678	NSD	NSD	NSD	NSD	NSD	Gluconate transport-inducing protein	Signal transduction mechanisms
79121	79121	-6.12487	-6.86212	-5.54791	NSD	NSD	NSD	NSD	NSD
86308	86308	-5.80209	-6.74318	-4.31824	NSD	NSD	NSD	NSD	NSD
86539	86539	-5.59662	-4.42698	-4.4347	NSD	NSD	NSD	NSD	NSD	Nucleolar GTPase/ATPase p130	Nuclear structure
88251	155996	-5.51589	-3.44579	-5.35397	NSD	NSD	NSD	NSD	NSD
76530	158770	-5.43587	-4.36576	-5.85891	NSD	NSD	NSD	NSD	NSD
86670	86670	-5.41932	-7.15657	-6.84236	NSD	NSD	NSD	NSD	NSD	Mannosyl-oligosaccharide alpha-1,2-mannosidase and related glycosyl hydrolases	Carbohydrate transport and metabolism
83045	184709	-5.33946	-4.64376	-4.91451	NSD	-1.33126	-1.68407	NSD	-1.7093	Predicted lipase	Lipid transport and metabolism
79662	108379	-5.22984	-5.38213	-6.65288	NSD	NSD	NSD	NSD	NSD
82886	144088	-5.06937	-5.22166	-6.49241	NSD	NSD	NSD	NSD	NSD	Vesicular amine transporter	Intracellular trafficking, secretion, and vesicular transport
79122	79122	-4.9909	-7.46512	-7.25392	NSD	NSD	NSD	NSD	NSD	RNA binding protein RBM12/SWAN	General function prediction only
83333	83333	-4.9909	-4.65776	-4.82898	NSD	NSD	NSD	NSD	NSD	Ypt/Rab GTPase activating protein	Intracellular trafficking, secretion, and vesicular transport
79250	160895	-4.89679	-6.04908	-5.73487	NSD	NSD	NSD	NSD	NSD	Basic region leucine zipper transcription factor	Transcription
78830	106673	-4.72607	-6.98909	-6.88608	NSD	NSD	NSD	NSD	NSD
85023	164765	-4.58677	-7.32403	-6.00981	NSD	NSD	NSD	NSD	NSD			2001-08-01
12145	12145	-4.57287	-4.46213	-4.56295	NSD	NSD	NSD	NSD	NSD
84905	84905	-4.42817	-3.90238	-4.26624	NSD	NSD	NSD	NSD	NSD	Halotolerance protein HAL3 (contains flavoprotein domain)	Cell cycle control, cell division, chromosome partitioning
75378	147413	-4.35537	-6.38213	-6.65288	NSD	NSD	NSD	NSD	NSD	Mitochondrial tricarboxylate/dicarboxylate carrier proteins	Energy production and conversion
83640	165806	-4.33064	-4.48293	-5.16872	NSD	NSD	-1.26334	NSD	NSD			rdrp-1
84126	114359	-4.21597	-5.24272	-5.19155	NSD	NSD	NSD	NSD	NSD
86312	167641	-4.21457	-4.68879	-5.37458	NSD	NSD	NSD	NSD	NSD	Predicted Na+-dependent cotransporter	General function prediction only
82686	111672	-4.17305	-6.64727	-5.11066	NSD	NSD	NSD	NSD	NSD	Uncharacterized conserved protein	Function unknown
80124	80124	-4.15183	-4.30413	-4.35248	NSD	NSD	NSD	NSD	NSD	Chitinase	Carbohydrate transport and metabolism
81805	163379	-3.99473	-6.95438	-5.0552	NSD	NSD	NSD	NSD	NSD	FOG: Zn-finger	General function prediction only
43530	149405	-3.86944	-4.17373	-7.02944	NSD	NSD	NSD	NSD	NSD	Signal transduction serine/threonine kinase with PAS/PAC sensor domain	Signal transduction mechanisms
80436	80436	-3.81285	-5.08062	-3.54401	NSD	NSD	NSD	NSD	NSD	Protein involved in vacuolar polyphosphate accumulation, contains SPX domain	Inorganic ion transport and metabolism
85508	85508	-3.75952	-6.71916	-4.81999	NSD	NSD	NSD	NSD	NSD	Uncharacterized conserved protein	Function unknown
84273	125780	-3.65503	-4.84294	-5.85065	NSD	NSD	NSD	NSD	NSD	FOG: Zn-finger	General function prediction only
33793	137808	-3.64867	-4.12289	-3.48674	NSD	NSD	NSD	NSD	NSD	G-protein alpha subunit (small G protein superfamily)	Cell cycle control, cell division, chromosome partitioning
77870	160729	-3.50274	-3.78628	-3.40495	NSD	NSD	NSD	NSD	NSD
83091	145794	-3.49177	-3.26073	-3.60548	NSD	NSD	NSD	NSD	NSD	Chitin synthase/hyaluronan synthase (glycosyltransferases)	Cell wall/membrane/envelope biogenesis
27270	189175	-3.31633	-2.67025	-3.50804	NSD	NSD	NSD	NSD	NSD	2-enoyl-CoA hydratase/3-hydroxyacyl-CoA dehydrogenase/Peroxisomal 3-ketoacyl-CoA-thiolase, sterol-binding domain and related enzymes	Lipid transport and metabolism
77173	77173	-3.31174	-4.97183	-4.79963	NSD	NSD	NSD	NSD	NSD	Transcription factor, contains HOX domain	General function prediction only
83672	125757	-3.30384	-3.71916	-6.31184	NSD	NSD	NSD	NSD	NSD	FOG: Zn-finger	General function prediction only
90416	90416	-3.29479	-5.12516	-6.13287	NSD	NSD	NSD	NSD	NSD	FOG: Zn-finger	General function prediction only
31277	104542	-3.19692	-3.06911	-3.52043	NSD	NSD	NSD	NSD	NSD	Chitin synthase/hyaluronan synthase (glycosyltransferases)	Cell wall/membrane/envelope biogenesis
82965	82965	-3.19396	-3.44579	-3.617	NSD	NSD	NSD	NSD	NSD	Chitinase	Cell wall/membrane/envelope biogenesis
44314	44314	-3.12409	-3.76181	-3.13725	NSD	NSD	NSD	NSD	NSD
39543	144517	-2.99047	-2.95012	-2.97294	NSD	NSD	NSD	NSD	NSD	p21-activated serine/threonine protein kinase	Signal transduction mechanisms
90480	90480	-2.92573	-4.19483	-3.98887	NSD	NSD	NSD	NSD	NSD	FOG: Zn-finger	General function prediction only
36490	140713	-2.86407	-4.68879	-3.78961	NSD	NSD	NSD	NSD	NSD	Amino acid transporters	Amino acid transport and metabolism
79207	159427	-2.81669	-3.22771	-2.57111	NSD	NSD	NSD	NSD	NSD	beta-1,6-N-acetylglucosaminyltransferase, contains WSC domain	Posttranslational modification, protein turnover, chaperones
27267	171030	-2.72614	-2.43858	-3.26153	NSD	NSD	NSD	NSD	NSD
10074	116680	-2.70333	-3.49306	-4.4743	NSD	NSD	NSD	NSD	NSD	Calcium transporting ATPase	Inorganic ion transport and metabolism
79428	161062	-2.68235	-3.19482	-4.13934	NSD	NSD	NSD	NSD	NSD	Predicted transporter	General function prediction only
49146	116739	-2.47313	-2.85491	-2.42139	NSD	NSD	NSD	NSD	NSD	Exosomal 3'-5' exoribonuclease complex, subunit Rrp44/Dis3	Translation, ribosomal structure and biogenesis
82614	111593	-2.44134	-2.47815	-1.84646	NSD	NSD	NSD	NSD	NSD	Tweety transmembrane/cell surface protein	General function prediction only
80851	162439	-2.40453	-2.72241	-3.4082	NSD	NSD	NSD	NSD	NSD	GABA-B ion channel receptor subunit GABABR1 and related subunits, G-protein coupled receptor superfamily	Signal transduction mechanisms
89065	157130	-2.3863	-3.45613	-3.19636	NSD	NSD	NSD	NSD	NSD	GATA-4/5/6 transcription factors	Transcription
76509	76509	-2.39334	-2.54563	-2.62734	NSD	NSD	NSD	NSD	NSD
81665	163240	-2.35446	-2.46444	-3.60758	NSD	NSD	NSD	NSD	NSD	FAD-dependent oxidoreductase	General function prediction only
81172	110016	-2.35228	-3.44708	-2.43243	NSD	NSD	NSD	NSD	NSD	Catalase	Inorganic ion transport and metabolism
41561	146433	-2.29877	-3.19225	-3.09691	NSD	NSD	NSD	NSD	NSD	Glutamate/leucine/phenylalanine/valine dehydrogenases	Amino acid transport and metabolism
21706	137256	-2.27426	-2.86265	-2.52043	NSD	NSD	NSD	NSD	NSD	Translational repressor MPT5/PUF4 and related RNA-binding proteins (Puf superfamily)	Translation, ribosomal structure and biogenesis
51748	157498	-2.20976	-2.05639	-2.595	NSD	-1.60113	-1.74949	-1.45564	-1.82977
87968	152456	-2.16248	-2.47164	-2.63896	NSD	NSD	NSD	NSD	NSD	Very-long-chain acyl-CoA dehydrogenase	Lipid transport and metabolism
71907	104636	-2.15803	-1.95523	-2.68541	NSD	NSD	NSD	NSD	NSD	Septin family protein (P-loop GTPase)	Cell cycle control, cell division, chromosome partitioning
81459	81459	-2.10486	-2.83769	-2.10184	NSD	NSD	NSD	NSD	NSD	FOG: Zn-finger	General function prediction only
77324	77324	-2.06338	-2.18551	-2.28302	NSD	NSD	NSD	NSD	NSD
92255	184669	-2.03465	-2.20755	-1.65473	NSD	NSD	NSD	NSD	NSD
95324	156817	-2.02428	-1.70309	-1.55381	NSD	NSD	NSD	NSD	NSD
31327	136103	-1.99562	-1.52109	-2.10987	NSD	NSD	NSD	NSD	NSD	Voltage-gated shaker-like K+ channel, subunit beta/KCNAB	Energy production and conversion
10167	116749	-1.98513	-2.37492	-2.27301	NSD	NSD	NSD	NSD	NSD	3-hydroxy-3-methylglutaryl-CoA (HMG-CoA) reductase	Lipid transport and metabolism
83372	83372	-1.99189	-2.14418	-2.75197	NSD	NSD	NSD	NSD	NSD	Chitinase	Cell wall/membrane/envelope biogenesis
51241	157356	-1.89152	-1.74659	-2.23835	NSD	NSD	NSD	NSD	NSD	Armadillo/beta-Catenin/plakoglobin	Signal transduction mechanisms
93988	155506	-1.87786	-1.97519	-1.3617	NSD	NSD	NSD	NSD	NSD
45455	150794	-1.8587	-1.73314	-1.8731	NSD	NSD	NSD	NSD	NSD	sn-1,2-diacylglycerol ethanolamine- and cholinephosphotranferases	Lipid transport and metabolism
49116	156248	-1.83216	-2.03617	-1.99981	NSD	NSD	NSD	NSD	NSD
51215	149517	-1.78311	-1.96017	-2.37877	NSD	NSD	NSD	NSD	NSD	Alpha-mannosidase	Carbohydrate transport and metabolism
30334	174595	-1.7368	-2.05037	-2.50713	NSD	NSD	NSD	NSD	NSD	Bifunctional GTP cyclohydrolase II/3,4-dihydroxy-2butanone-4-phosphate synthase	Coenzyme transport and metabolism
93023	93023	-1.73398	-2.28871	-2.23503	NSD	NSD	NSD	NSD	NSD	Predicted RNA-binding protein involved in translational regulation	Translation, ribosomal structure and biogenesis
84477	84477	-1.73323	-2.26885	-3.01877	NSD	NSD	NSD	NSD	NSD	Neutral trehalase	Carbohydrate transport and metabolism
92270	164515	-1.70901	-1.60191	-2.2877	NSD	NSD	NSD	NSD	NSD	von Willebrand factor and related coagulation proteins	Defense mechanisms
94768	156035	-1.69767	-1.37858	-1.92288	NSD	NSD	NSD	NSD	NSD
84410	114672	-1.6686	-2.4809	-2.34601	NSD	NSD	NSD	NSD	NSD	Nuclear receptor coregulator SMRT/SMRTER, contains Myb-like domains	Transcription
81186	162767	-1.67178	-2.07661	-3.18163	NSD	1.44222	NSD	NSD	NSD	Transcription regulator XNP/ATRX, DEAD-box superfamily	Transcription
90838	90838	-1.63865	-1.06552	-1.73674	NSD	NSD	NSD	NSD	NSD	Alcohol dehydrogenase, class V	Secondary metabolites biosynthesis, transport and catabolism
37803	117664	-1.63422	-2.08219	-1.59325	NSD	NSD	NSD	NSD	NSD	G protein signaling regulators	Signal transduction mechanisms
88380	88380	-1.62364	-1.81297	-1.98845	NSD	NSD	NSD	NSD	NSD
30063	173013	-1.58713	-1.21126	-2.30557	NSD	NSD	NSD	NSD	NSD	Glycogen phosphorylase	Carbohydrate transport and metabolism
93104	115151	-1.56848	-2.05078	-1.97151	NSD	NSD	NSD	NSD	NSD
83004	83004	-1.56687	-1.91429	-2.30426	NSD	NSD	NSD	NSD	NSD
73050	152534	-1.56831	-1.66567	-2.12198	NSD	NSD	NSD	NSD	NSD	Septin CDC10 and related P-loop GTPases	Cell cycle control, cell division, chromosome partitioning
31889	186246	-1.56299	-1.75659	-1.32184	NSD	NSD	NSD	NSD	NSD	Protein disulfide isomerase (prolyl 4-hydroxylase beta subunit)	Posttranslational modification, protein turnover, chaperones
45643	45643	-1.56341	-1.49123	-1.68248	NSD	NSD	NSD	NSD	NSD	Acyl-CoA synthetase	Lipid transport and metabolism
71831	71831	-1.52594	-1.87617	-1.54661	NSD	NSD	NSD	NSD	NSD
29884	173198	-1.43645	-1.13821	-1.70759	NSD	NSD	NSD	NSD	NSD	Pyruvate carboxylase	Energy production and conversion
34190	151898	-1.40505	-1.51465	-1.70364	NSD	NSD	NSD	NSD	NSD	Voltage-gated shaker-like K+ channel, subunit beta/KCNAB	Energy production and conversion
83614	147806	-1.3788	-1.65371	-2.16441	NSD	-1.26636	-1.29311	-1.15216	-1.06041
83306	83306	-1.38046	-1.61287	-1.9536	NSD	NSD	NSD	NSD	NSD
30828	157444	-1.3813	-1.36517	-1.43816	NSD	NSD	NSD	NSD	NSD	Mitochondrial Fe2+ transporter MMT1 and related transporters (cation diffusion facilitator superfamily)	Inorganic ion transport and metabolism
78507	107019	-1.37357	-1.35441	-2.61301	NSD	NSD	NSD	NSD	NSD
90956	160938	-1.36593	-1.29475	-1.97408	NSD	NSD	NSD	NSD	NSD	GATA-4/5/6 transcription factors	Transcription
90278	154749	-1.36327	-1.41239	-1.54195	NSD	NSD	NSD	NSD	NSD
50908	112430	-1.3484	-1.58066	-1.52352	NSD	NSD	NSD	NSD	NSD	G-protein beta subunit	General function prediction only
48826	110207	-1.32078	-1.48161	-1.63975	NSD	NSD	NSD	NSD	NSD	Flavin-containing monooxygenase	Secondary metabolites biosynthesis, transport and catabolism
13821	146840	-1.31162	-1.45331	-1.40919	NSD	NSD	NSD	NSD	NSD	Aspartyl protease	Posttranslational modification, protein turnover, chaperones
43493	167165	-1.28629	-1.27395	-1.27022	NSD	NSD	NSD	NSD	NSD	Sterol O-acyltransferase/Diacylglycerol O-acyltransferase	Lipid transport and metabolism
35543	137584	-1.27368	-1.52211	-1.56552	NSD	-1.33947	NSD	NSD	NSD	Transferrin receptor and related proteins containing the protease-associated (PA) domain	Posttranslational modification, protein turnover, chaperones
91872	156250	-1.26006	-1.25377	-2.42007	NSD	NSD	NSD	NSD	NSD
80125	80125	-1.24537	-1.81012	-1.98615	NSD	NSD	NSD	NSD	NSD
78992	78992	-6.05228	-6.05228	NSD	NSD	NSD	NSD	NSD	NSD
83651	165795	-5.42485	-4.57714	NSD	NSD	NSD	NSD	NSD	NSD
38872	38872	-2.91002	-2.80597	NSD	NSD	NSD	NSD	NSD	NSD	Uncharacterized conserved protein	Function unknown
90111	90111	-2.89679	-2.34864	NSD	NSD	NSD	NSD	NSD	NSD
74397	165433	-2.31819	-2.73352	NSD	NSD	NSD	NSD	NSD	NSD
77477	104504	-2.06164	-3.55788	NSD	NSD	NSD	NSD	NSD	NSD
29874	29874	-1.83769	-1.77673	NSD	NSD	NSD	NSD	NSD	NSD	Dihydroxy-acid dehydratase	Amino acid transport and metabolism
40124	144686	-1.82029	-2.0532	NSD	NSD	NSD	NSD	NSD	NSD
35121	138264	-1.66704	-1.81933	NSD	NSD	-3.16871	-4.82606	-1.93435	-4.37117	Predicted amino acid transporter	General function prediction only
13406	13406	-1.62537	-1.55669	NSD	NSD	NSD	NSD	NSD	NSD	Oligosaccharyltransferase, alpha subunit (ribophorin I)	Posttranslational modification, protein turnover, chaperones
91325	161881	-1.58347	-2.3511	NSD	NSD	NSD	NSD	NSD	NSD
41941	157288	-1.56194	-2.23134	NSD	NSD	NSD	NSD	NSD	NSD	Short-chain acyl-CoA dehydrogenase	Lipid transport and metabolism
37869	142505	-1.44445	-1.78984	NSD	NSD	NSD	NSD	NSD	NSD	G-protein alpha subunit (small G protein superfamily)	Cell cycle control, cell division, chromosome partitioning
50863	179978	-1.40189	-2.09043	NSD	NSD	NSD	NSD	NSD	NSD	Aldehyde dehydrogenase	Energy production and conversion
27098	118900	-1.30984	-1.186	NSD	NSD	NSD	NSD	NSD	NSD	Extracellular protein SEL-1 and related proteins	Signal transduction mechanisms
74552	74552	-1.2368	-1.34117	NSD	NSD	NSD	NSD	NSD	NSD	p21-activated serine/threonine protein kinase	Signal transduction mechanisms
86017	86017	-5.35695	NSD	-5.19503	NSD	NSD	NSD	NSD	NSD	Myosin class II heavy chain	Cytoskeleton
93498	93498	-3.17831	NSD	-3.14192	NSD	NSD	NSD	NSD	NSD	Acyl-CoA synthetase	Lipid transport and metabolism
32233	135181	-2.26664	NSD	-3.24222	NSD	NSD	NSD	NSD	-1.51916	Uncharacterized membrane protein, predicted efflux pump	General function prediction only
30775	181639	-2.19375	NSD	-2.43708	NSD	NSD	NSD	NSD	NSD	Voltage-gated shaker-like K+ channel, subunit beta/KCNAB	Energy production and conversion
41935	157277	-1.92328	NSD	-2.58154	NSD	NSD	NSD	NSD	NSD	Glycolipid 2-alpha-mannosyltransferase (alpha-1,2-mannosyltransferase)	Carbohydrate transport and metabolism
96105	157529	-1.36466	NSD	-1.94552	NSD	NSD	NSD	NSD	NSD
94000	155494	-1.21694	NSD	-1.19832	NSD	NSD	NSD	NSD	NSD
27617	155949	-1.14694	NSD	-1.31385	NSD	NSD	NSD	NSD	NSD	Ferritin	Inorganic ion transport and metabolism
90079	134508	-1.09309	NSD	-1.37722	NSD	NSD	NSD	NSD	NSD	Projectin/twitchin and related proteins	Cytoskeleton
21116	21116	-1.07813	NSD	-1.8273	NSD	NSD	NSD	NSD	NSD	Synaptic vesicle transporter SVOP and related transporters (major facilitator superfamily)	General function prediction only
77365	77365	-6.76327	NSD	NSD	NSD	NSD	NSD	NSD	NSD	Predicted transposase	Replication, recombination and repair
79982	161600	-6.17093	NSD	NSD	NSD	NSD	NSD	NSD	NSD
9846	104153	-4.59394	NSD	NSD	NSD	-3.56039	NSD	NSD	NSD	dsRNA-specific nuclease Dicer and related ribonucleases	RNA processing and modification
96081	157558	-4.04492	NSD	NSD	NSD	NSD	NSD	NSD	NSD
28205	104148	-1.76138	NSD	NSD	NSD	-1.97543	NSD	NSD	NSD	dsRNA-specific nuclease Dicer and related ribonucleases	RNA processing and modification
88836	112863	-1.28631	NSD	NSD	NSD	NSD	NSD	NSD	NSD	Predicted transporter (major facilitator superfamily)	General function prediction only
89297	153523	NSD	-3.00457	-1.79553	-3.28175	NSD	NSD	NSD	NSD	Glycerol-3-phosphate dehydrogenase/dihydroxyacetone 3-phosphate reductase	Energy production and conversion
93511	191377	NSD	-2.36056	-1.60261	-1.56971	NSD	NSD	NSD	NSD
92801	157276	NSD	-2.01845	-2.29866	-1.30968	NSD	NSD	NSD	NSD	UDP-glucuronosyl and UDP-glucosyl transferase	Energy production and conversion
94645	155883	NSD	-1.79717	-0.986272	-1.29494	NSD	NSD	NSD	NSD
93812	154858	NSD	-1.46107	-2.03691	-1.4011	NSD	NSD	NSD	NSD
94175	155298	NSD	-6.57714	-5.26293	NSD	NSD	NSD	NSD	NSD
86768	168039	NSD	-6.58121	-3.89324	NSD	NSD	2.6299	NSD	NSD
83014	83014	NSD	-6.56047	-6.24625	NSD	NSD	NSD	NSD	NSD	Serine/threonine protein kinase	Signal transduction mechanisms
76792	105255	NSD	-6.11148	-5.79727	NSD	NSD	NSD	NSD	NSD
86006	86006	NSD	-6.09293	-6.09293	NSD	NSD	NSD	NSD	NSD
34846	137539	NSD	-5.88909	-4.25295	NSD	NSD	NSD	NSD	NSD	Putative serine/threonine protein kinase	General function prediction only
43396	112690	NSD	-5.20745	-6.58121	NSD	NSD	NSD	NSD	NSD	Permease of the major facilitator superfamily	Carbohydrate transport and metabolism
85895	113969	NSD	-4.90679	-6.28055	NSD	NSD	NSD	NSD	NSD	Invasion-inducing protein TIAM1/CDC24 and related RhoGEF GTPases	Signal transduction mechanisms
74050	153252	NSD	-4.88909	-5.31184	NSD	NSD	NSD	NSD	NSD	Protein involved in vacuolar polyphosphate accumulation, contains SPX domain	Inorganic ion transport and metabolism
12886	12886	NSD	-4.52652	-5.2123	NSD	NSD	NSD	NSD	NSD	Translational repressor MPT5/PUF4 and related RNA-binding proteins (Puf superfamily)	Translation, ribosomal structure and biogenesis
82395	82395	NSD	-3.9227	-3.48295	NSD	NSD	NSD	NSD	NSD	Histone acetyltransferase SAGA/ADA, catalytic subunit PCAF/GCN5 and related proteins	Transcription
86441	115767	NSD	-3.63063	-2.80184	NSD	NSD	NSD	NSD	NSD	Ras1 guanine nucleotide exchange factor	Signal transduction mechanisms
34449	138737	NSD	-3.10249	-4.31184	NSD	NSD	NSD	NSD	NSD	Acyl-CoA synthetase	Lipid transport and metabolism
91180	108619	NSD	-2.89974	-3.05945	NSD	NSD	NSD	NSD	NSD
82432	82432	NSD	-2.74301	-2.87626	NSD	NSD	NSD	NSD	NSD	Phosphatidic acid-preferring phospholipase A1, contains DDHD domain	Intracellular trafficking, secretion, and vesicular transport
86492	167825	NSD	-2.61772	-1.58807	NSD	NSD	NSD	NSD	NSD
81987	81987	NSD	-2.47612	-2.30277	NSD	NSD	NSD	NSD	NSD	Thioredoxin binding protein TBP-2/VDUP1	General function prediction only
95476	156857	NSD	-2.4196	-2.4809	NSD	NSD	NSD	NSD	NSD
94979	94979	NSD	-2.39473	-2.27316	NSD	NSD	NSD	NSD	NSD	C-type lectin	Defense mechanisms
86440	115768	NSD	-2.30946	-1.87977	NSD	NSD	NSD	NSD	NSD	GTPase-activating protein	General function prediction only
72913	155666	NSD	-2.20671	-2.81999	NSD	NSD	NSD	NSD	NSD	Extracellular protein SEL-1 and related proteins	Signal transduction mechanisms
75846	75846	NSD	-2.19613	-2.62734	NSD	NSD	NSD	NSD	NSD	Aldehyde dehydrogenase	Energy production and conversion
69035	155501	NSD	-2.13965	-2.34627	NSD	NSD	NSD	NSD	NSD	Sorbitol dehydrogenase	Secondary metabolites biosynthesis, transport and catabolism
47742	108277	NSD	-2.03254	-1.45987	NSD	NSD	NSD	NSD	NSD	Thiamine pyrophosphate-requiring enzyme	Amino acid transport and metabolism
93926	154711	NSD	-1.842	-1.4806	NSD	NSD	NSD	NSD	NSD	Defense-related protein containing SCP domain	Function unknown
93061	181379	NSD	-1.76078	1.58905	NSD	NSD	NSD	NSD	NSD
88305	156052	NSD	-1.65004	-1.42455	NSD	NSD	NSD	NSD	NSD
87011	105894	NSD	-1.64177	-2.53136	NSD	NSD	NSD	NSD	NSD
93782	154895	NSD	-1.63085	-1.55764	NSD	NSD	NSD	NSD	NSD	Cytochrome P450 CYP4/CYP19/CYP26 subfamilies	Lipid transport and metabolism
91840	118863	NSD	-1.62763	-1.43037	NSD	NSD	NSD	NSD	NSD	Mannosyl-oligosaccharide alpha-1,2-mannosidase and related glycosyl hydrolases	Carbohydrate transport and metabolism
35727	140498	NSD	-1.62108	-2.87165	NSD	NSD	NSD	NSD	NSD	Cystathionine beta-lyases/cystathionine gamma-synthases	Amino acid transport and metabolism
91662	184060	NSD	-1.62175	-2.03709	NSD	NSD	NSD	NSD	NSD	Predicted DNA-binding protein, contains Myb-like, SANT and ELM2 domains	Transcription
31052	115952	NSD	-1.61353	-2.10713	NSD	-1.53079	NSD	NSD	NSD	Ornithine carbamoyltransferase OTC/ARG3	Amino acid transport and metabolism
88267	156012	NSD	-1.60137	-1.47859	NSD	NSD	NSD	NSD	NSD
92307	41216	NSD	-1.5886	-1.511	NSD	NSD	NSD	NSD	NSD	Isocitrate dehydrogenase, gamma subunit	Amino acid transport and metabolism
39023	142239	NSD	-1.57838	-2.5812	NSD	-1.64153	-1.69934	NSD	NSD	Pleiotropic drug resistance proteins (PDR1-15), ABC superfamily	Secondary metabolites biosynthesis, transport and catabolism
75356	151055	NSD	-1.44203	-1.78205	NSD	NSD	NSD	NSD	NSD
81803	81803	NSD	-1.41788	-1.9156	NSD	NSD	-1.385	-2.04914	NSD	NAD+ ADP-ribosyltransferase Parp, required for poly-ADP ribosylation of nuclear proteins	Transcription
91514	155983	NSD	-1.40633	-2.21297	NSD	NSD	NSD	NSD	NSD	D-aspartate oxidase	Amino acid transport and metabolism
41367	146716	NSD	-1.28717	-1.59423	NSD	NSD	NSD	NSD	NSD	Pleiotropic drug resistance proteins (PDR1-15), ABC superfamily	Secondary metabolites biosynthesis, transport and catabolism
95579	157215	NSD	-1.2747	-1.41955	NSD	NSD	NSD	NSD	NSD
86323	167652	NSD	-1.26442	-1.34958	NSD	NSD	NSD	NSD	NSD	Nuclear receptor coregulator SMRT/SMRTER, contains Myb-like domains	Transcription
93715	154969	NSD	-1.25381	-1.05038	NSD	-1.18904	-1.59396	NSD	NSD
78856	159770	NSD	-1.21208	-1.07514	NSD	NSD	NSD	NSD	NSD	M13 family peptidase	Amino acid transport and metabolism
48455	140082	NSD	-1.19779	-1.35206	NSD	NSD	NSD	NSD	NSD
73240	73240	NSD	-1.14581	-1.30156	NSD	NSD	NSD	NSD	NSD	Vacuolar H+-ATPase V1 sector, subunit H	Energy production and conversion
91637	110036	NSD	-1.1312	-1.09126	NSD	NSD	NSD	NSD	NSD	Ceramidases	Signal transduction mechanisms
47071	155355	NSD	-1.05993	-1.29208	NSD	NSD	NSD	NSD	NSD	Mitochondrial ADP/ATP carrier proteins	Energy production and conversion
92370	113014	NSD	-1.04753	-3.44469	NSD	NSD	NSD	NSD	NSD	Phosphoadenosine phosphosulfate reductase	Amino acid transport and metabolism
25421	151455	NSD	-1.00794	-2.38412	NSD	NSD	NSD	NSD	NSD	Aconitase/homoaconitase (aconitase superfamily)	Energy production and conversion
12376	154793	NSD	-1.88527	NSD	1.89454	NSD	-1.60184	NSD	NSD	Predicted transporter (major facilitator superfamily)	General function prediction only
27456	178077	NSD	-1.84301	NSD	-2.17113	NSD	NSD	NSD	NSD	p-Nitrophenyl phosphatase	Inorganic ion transport and metabolism
90832	106562	NSD	-1.50048	NSD	-1.28978	NSD	NSD	NSD	NSD	UDP-glucuronosyl and UDP-glucosyl transferase	Energy production and conversion
90193	154815	NSD	-1.38561	NSD	-1.37062	NSD	NSD	NSD	NSD	UDP-glucuronosyl and UDP-glucosyl transferase	Energy production and conversion
92869	184878	NSD	-1.28184	NSD	-1.41701	NSD	NSD	NSD	NSD	Molecular chaperone (DnaJ superfamily)	Posttranslational modification, protein turnover, chaperones
93590	155110	NSD	-1.25354	NSD	-1.27207	NSD	NSD	NSD	NSD
39400	153277	NSD	-1.22585	NSD	-1.42648	NSD	NSD	NSD	NSD	cAMP-dependent protein kinase catalytic subunit (PKA)	Signal transduction mechanisms
75024	75024	NSD	-1.09303	NSD	-1.6624	-1.56803	-1.38726	-2.11435	-1.27024
83625	83625	NSD	-5.22166	NSD	NSD	NSD	NSD	NSD	NSD
81555	110443	NSD	-5.0884	NSD	NSD	NSD	NSD	NSD	NSD	Gluconate transport-inducing protein	Signal transduction mechanisms
46035	104161	NSD	-4.78899	NSD	NSD	NSD	-3.40589	NSD	NSD	Translation initiation factor 2C (eIF-2C) and related proteins	Translation, ribosomal structure and biogenesis
76015	76015	NSD	-4.77806	NSD	NSD	NSD	NSD	NSD	NSD	Chitinase	Carbohydrate transport and metabolism
78385	160229	NSD	-4.38213	NSD	NSD	NSD	NSD	NSD	NSD
84480	114747	NSD	-3.74564	NSD	NSD	NSD	NSD	NSD	NSD	Aspartyl protease	Posttranslational modification, protein turnover, chaperones
31143	135619	NSD	-3.31742	NSD	NSD	NSD	NSD	NSD	NSD	1,3-beta-glucan synthase/callose synthase catalytic subunit	Cell wall/membrane/envelope biogenesis
82147	163718	NSD	-3.06831	NSD	NSD	NSD	NSD	NSD	NSD	FOG: Zn-finger	General function prediction only
77268	104734	NSD	-2.85322	NSD	NSD	NSD	NSD	NSD	NSD
82809	164349	NSD	-2.64516	NSD	NSD	NSD	NSD	NSD	NSD	FOG: Zn-finger	General function prediction only
81774	110684	NSD	-2.51563	NSD	NSD	NSD	NSD	NSD	NSD
74879	114728	NSD	-2.44001	NSD	NSD	NSD	NSD	NSD	NSD
44529	150109	NSD	-2.43676	NSD	NSD	NSD	NSD	NSD	NSD	Iron/ascorbate family oxidoreductases	Secondary metabolites biosynthesis, transport and catabolism
94663	94663	NSD	-2.38862	NSD	NSD	NSD	NSD	NSD	NSD	beta-1,6-N-acetylglucosaminyltransferase, contains WSC domain	Posttranslational modification, protein turnover, chaperones
77848	133745	NSD	-2.3498	NSD	NSD	NSD	NSD	NSD	NSD	Ankyrin	Cell wall/membrane/envelope biogenesis
91956	156315	NSD	-2.07574	NSD	NSD	NSD	NSD	NSD	NSD
71898	104655	NSD	-2.04314	NSD	NSD	NSD	NSD	NSD	NSD	Defense-related protein containing SCP domain	Function unknown
83326	113045	NSD	-1.9779	NSD	NSD	NSD	NSD	NSD	NSD	Tripeptidyl peptidase II	Posttranslational modification, protein turnover, chaperones
35147	137247	NSD	-1.89656	NSD	NSD	NSD	NSD	NSD	NSD	NADH-cytochrome b-5 reductase	Energy production and conversion
90845	159662	NSD	-1.79223	NSD	NSD	NSD	NSD	NSD	NSD
76469	76469	NSD	-1.7887	NSD	NSD	NSD	NSD	NSD	NSD	FOG: Zn-finger	General function prediction only
26558	155202	NSD	-1.77656	NSD	NSD	2.3341	1.63084	1.98853	1.68824	Predicted lipase	Lipid transport and metabolism
45959	129817	NSD	-1.71595	NSD	NSD	NSD	NSD	NSD	NSD
86032	166401	NSD	-1.70229	NSD	NSD	NSD	NSD	NSD	NSD	Cyclin	General function prediction only
79596	108308	NSD	-1.65662	NSD	NSD	NSD	NSD	NSD	NSD
26040	132688	NSD	-1.57763	NSD	NSD	NSD	NSD	NSD	NSD	1,4-benzoquinone reductase-like; Trp repressor binding protein-like/protoplast-secreted protein	General function prediction only
90031	188068	NSD	-1.51455	NSD	NSD	NSD	NSD	NSD	NSD
81348	171806	NSD	-1.49046	NSD	NSD	NSD	NSD	NSD	NSD	Ribosomal protein S6 kinase and related proteins	Signal transduction mechanisms
88235	155982	NSD	-1.47973	NSD	NSD	NSD	NSD	NSD	NSD
92264	156571	NSD	-1.47389	NSD	NSD	NSD	NSD	NSD	NSD
25610	104741	NSD	-1.44688	NSD	NSD	NSD	NSD	NSD	NSD	Lysine-ketoglutarate reductase/saccharopine dehydrogenase	Amino acid transport and metabolism
95070	156378	NSD	-1.43109	NSD	NSD	NSD	NSD	NSD	NSD
29134	156837	NSD	-1.42991	NSD	NSD	NSD	NSD	NSD	NSD	NADP-dependent isocitrate dehydrogenase	Energy production and conversion
85459	85459	NSD	-1.39282	NSD	NSD	NSD	NSD	NSD	NSD
51186	51186	NSD	-1.38468	NSD	NSD	NSD	NSD	NSD	NSD	Alkyl hydroperoxide reductase/peroxiredoxin	Posttranslational modification, protein turnover, chaperones
87377	186086	NSD	-1.32056	NSD	NSD	NSD	NSD	NSD	NSD	Pleiotropic drug resistance proteins (PDR1-15), ABC superfamily	Secondary metabolites biosynthesis, transport and catabolism
32288	135024	NSD	-1.22689	NSD	NSD	NSD	NSD	NSD	NSD	Acyl-CoA synthetase	Lipid transport and metabolism
41658	145356	NSD	-1.2122	NSD	NSD	NSD	NSD	NSD	NSD	Multidrug/pheromone exporter, ABC superfamily	Secondary metabolites biosynthesis, transport and catabolism
30895	174866	NSD	-1.20765	NSD	NSD	NSD	NSD	NSD	NSD	Predicted hydrolase/acyltransferase (alpha/beta hydrolase superfamily)	General function prediction only
76724	158581	NSD	-1.18382	NSD	NSD	NSD	NSD	NSD	NSD
95212	156533	NSD	-1.16194	NSD	NSD	NSD	NSD	NSD	NSD
26620	155166	NSD	-1.1579	NSD	NSD	NSD	NSD	NSD	NSD	4-hydroxyphenylpyruvate dioxygenase	Amino acid transport and metabolism
95632	157285	NSD	-1.14632	NSD	NSD	NSD	NSD	NSD	NSD
83016	164550	NSD	-1.12757	NSD	NSD	NSD	NSD	NSD	NSD	Vesicular amine transporter	Intracellular trafficking, secretion, and vesicular transport
94435	155646	NSD	-1.12642	NSD	NSD	NSD	NSD	NSD	NSD
27634	155962	NSD	-1.10649	NSD	NSD	NSD	NSD	NSD	NSD	Alanine aminotransferase	Amino acid transport and metabolism
91664	156094	NSD	-1.09887	NSD	NSD	NSD	NSD	NSD	NSD
94985	156287	NSD	-1.09728	NSD	NSD	NSD	NSD	NSD	NSD
95916	148187	NSD	-1.09668	NSD	NSD	NSD	NSD	NSD	NSD	Thioredoxin binding protein TBP-2/VDUP1	General function prediction only
93645	155049	NSD	-1.09663	NSD	NSD	NSD	NSD	NSD	NSD	Predicted dehydrogenase	Carbohydrate transport and metabolism
93247	147376	NSD	-1.06842	NSD	NSD	NSD	NSD	NSD	NSD
88293	156042	NSD	-1.03175	NSD	NSD	NSD	NSD	NSD	NSD
91402	155879	NSD	-1.01452	NSD	NSD	NSD	NSD	NSD	NSD	UDP-glucuronosyl and UDP-glucosyl transferase	Energy production and conversion
90661	107098	NSD	-0.990361	NSD	NSD	NSD	NSD	NSD	NSD	Monooxygenase involved in coenzyme Q (ubiquinone) biosynthesis	Energy production and conversion
48059	48059	NSD	-0.980272	NSD	NSD	NSD	NSD	NSD	NSD	Pleiotropic drug resistance proteins (PDR1-15), ABC superfamily	Secondary metabolites biosynthesis, transport and catabolism
50834	156722	NSD	-0.984472	NSD	NSD	NSD	-1.1141	NSD	-1.19012	Mitochondrial phosphate carrier protein	Energy production and conversion
80421	80421	NSD	NSD	-2.46519	-2.63896	NSD	NSD	NSD	NSD	Guanine nucleotide exchange factor	Intracellular trafficking, secretion, and vesicular transport
79209	79209	NSD	NSD	-1.55921	-1.70808	NSD	-1.37033	NSD	NSD
85118	164671	NSD	NSD	-1.35491	-1.22761	NSD	NSD	NSD	NSD	FOG: Zn-finger	General function prediction only
40758	113502	NSD	NSD	-1.29982	1.42991	NSD	NSD	NSD	NSD	HEAT repeat-containing protein	General function prediction only
38195	109933	NSD	NSD	-6.15182	NSD	NSD	NSD	NSD	NSD	Beta-N-acetylhexosaminidase	Carbohydrate transport and metabolism
81997	110933	NSD	NSD	-6.15182	NSD	NSD	NSD	NSD	NSD
79671	79671	NSD	NSD	-5.82989	NSD	NSD	NSD	NSD	NSD
86752	86752	NSD	NSD	-4.61006	NSD	NSD	NSD	NSD	NSD
79558	79558	NSD	NSD	-4.04606	NSD	NSD	NSD	NSD	NSD	Nucleolar GTPase/ATPase p130	Nuclear structure
76082	76082	NSD	NSD	-3.89038	NSD	NSD	NSD	NSD	NSD
86612	115574	NSD	NSD	-3.45859	NSD	NSD	NSD	NSD	NSD	Kelch repeat-containing proteins	General function prediction only
90253	182252	NSD	NSD	-3.39398	NSD	NSD	NSD	NSD	NSD	Protein phosphatase, regulatory subunit PPP1R3C/D	Signal transduction mechanisms
36688	139955	NSD	NSD	-3.08533	NSD	NSD	NSD	NSD	NSD	Ca2+ transporting ATPase	Inorganic ion transport and metabolism
83937	83937	NSD	NSD	-2.91685	NSD	NSD	NSD	NSD	NSD
77416	77416	NSD	NSD	-2.91243	NSD	NSD	NSD	NSD	NSD	Histone acetyltransferase SAGA/ADA, catalytic subunit PCAF/GCN5 and related proteins	Transcription
95700	156685	NSD	NSD	-2.88139	NSD	NSD	NSD	NSD	NSD	Sorbitol dehydrogenase	Secondary metabolites biosynthesis, transport and catabolism
41593	146080	NSD	NSD	-2.83629	NSD	NSD	NSD	NSD	NSD	Cytochrome P450 CYP4/CYP19/CYP26 subfamilies	Lipid transport and metabolism
43007	118761	NSD	NSD	-2.80791	NSD	NSD	NSD	NSD	NSD	Predicted hydrolase involved in interstrand cross-link repair	Replication, recombination and repair
82664	164214	NSD	NSD	-2.78961	NSD	NSD	NSD	NSD	NSD	Inorganic pyrophosphatase/Nucleosome remodeling factor, subunit NURF38	Energy production and conversion
91143	183518	NSD	NSD	-2.55921	NSD	NSD	NSD	NSD	NSD	Cytosine deaminase FCY1 and related enzymes	Nucleotide transport and metabolism
84458	148979	NSD	NSD	-2.53784	NSD	NSD	-1.70314	NSD	-1.31979	Dimeric dihydrodiol dehydrogenase	Carbohydrate transport and metabolism
77648	157671	NSD	NSD	-2.53619	NSD	NSD	NSD	NSD	NSD
44416	44416	NSD	NSD	-2.50181	NSD	NSD	NSD	NSD	NSD	Serine/threonine protein kinase	General function prediction only
86100	149824	NSD	NSD	-2.4288	NSD	NSD	NSD	NSD	NSD	Molecular chaperone (small heat-shock protein Hsp26/Hsp42)	Posttranslational modification, protein turnover, chaperones
95794	115037	NSD	NSD	-2.36048	NSD	NSD	NSD	NSD	NSD
50898	179938	NSD	NSD	-2.34904	NSD	NSD	NSD	NSD	NSD	Predicted NAD-dependent oxidoreductase	General function prediction only
83953	83953	NSD	NSD	-2.26979	NSD	NSD	NSD	NSD	NSD	Vesicle coat complex AP-3, beta subunit	Intracellular trafficking, secretion, and vesicular transport
47204	169907	NSD	NSD	-2.24883	NSD	NSD	NSD	NSD	NSD	Cystathionine beta-lyases/cystathionine gamma-synthases	Amino acid transport and metabolism
82987	164522	NSD	NSD	-2.22209	NSD	NSD	NSD	NSD	NSD
44650	115484	NSD	NSD	-2.21439	NSD	NSD	NSD	NSD	NSD	Peptide methionine sulfoxide reductase	Posttranslational modification, protein turnover, chaperones
74396	74396	NSD	NSD	-2.2089	NSD	NSD	NSD	NSD	NSD	5,10-methylenetetrahydrofolate reductase	Amino acid transport and metabolism
82874	111871	NSD	NSD	-2.15045	NSD	NSD	NSD	-1.64097	NSD	RNA-directed RNA polymerase QDE-1 required for posttranscriptional gene silencing and RNA interference	RNA processing and modification
73271	139870	NSD	NSD	-2.14715	NSD	NSD	NSD	NSD	NSD	G-protein alpha subunit (small G protein superfamily)	Cell cycle control, cell division, chromosome partitioning
79627	161254	NSD	NSD	-2.10639	NSD	NSD	NSD	NSD	NSD
49595	145224	NSD	NSD	-2.04972	NSD	NSD	NSD	NSD	NSD	Predicted dehydrogenase	Secondary metabolites biosynthesis, transport and catabolism
94674	155921	NSD	NSD	-2.01949	NSD	NSD	NSD	NSD	NSD	Uroporphyrin III methyltransferase	Coenzyme transport and metabolism
92875	92875	NSD	NSD	-1.98156	NSD	NSD	NSD	NSD	NSD	Dystonin, GAS (Growth-arrest-specific protein), and related proteins	Cytoskeleton
77320	157998	NSD	NSD	-1.94139	NSD	NSD	NSD	NSD	NSD	Monocarboxylate transporter	Carbohydrate transport and metabolism
68843	154857	NSD	NSD	-1.93368	NSD	NSD	NSD	NSD	NSD
91438	141273	NSD	NSD	-1.92174	NSD	NSD	NSD	NSD	NSD	Beta, beta-carotene 15,15'-dioxygenase and related enzymes	Secondary metabolites biosynthesis, transport and catabolism
31980	136063	NSD	NSD	-1.92114	NSD	NSD	NSD	NSD	NSD	Sulfite reductase (ferredoxin)	Inorganic ion transport and metabolism
78645	155286	NSD	NSD	-1.90962	NSD	NSD	NSD	NSD	NSD	Adaptor protein GRB2, contains SH2 and SH3 domains	Signal transduction mechanisms
79419	108127	NSD	NSD	-1.90104	NSD	NSD	NSD	NSD	NSD	Transcription initiation factor TFIID, subunit BDF1 and related bromodomain proteins	Transcription
48858	142350	NSD	NSD	-1.89599	NSD	NSD	NSD	NSD	NSD	Methionine synthase II (cobalamin-independent)	Amino acid transport and metabolism
87172	154889	NSD	NSD	-1.85475	NSD	NSD	NSD	NSD	NSD
87797	182779	NSD	NSD	-1.84105	NSD	NSD	NSD	NSD	NSD	NADP+-dependent malic enzyme	Energy production and conversion
47189	106963	NSD	NSD	-1.81948	NSD	NSD	NSD	NSD	NSD	NADP/FAD dependent oxidoreductase	Energy production and conversion
93190	190709	NSD	NSD	-1.7869	NSD	NSD	NSD	NSD	NSD
95904	157042	NSD	NSD	-1.77365	NSD	NSD	NSD	NSD	NSD
39104	142978	NSD	NSD	-1.73753	NSD	1.71167	2.64648	NSD	2.47355	Molecular chaperone (small heat-shock protein Hsp26/Hsp42)	Posttranslational modification, protein turnover, chaperones
88180	109398	NSD	NSD	-1.71833	NSD	NSD	NSD	NSD	NSD	Isocitrate lyase	Energy production and conversion
30081	153506	NSD	NSD	-1.69516	NSD	NSD	NSD	NSD	NSD	Medium-chain acyl-CoA dehydrogenase	Lipid transport and metabolism
72308	152093	NSD	NSD	-1.69503	NSD	NSD	NSD	NSD	NSD	Aconitase/homoaconitase (aconitase superfamily)	Energy production and conversion
77936	107657	NSD	NSD	-1.69135	NSD	NSD	NSD	NSD	NSD	6-phosphogluconate dehydrogenase	Carbohydrate transport and metabolism
81220	142378	NSD	NSD	-1.65233	NSD	NSD	NSD	NSD	NSD	Aldehyde dehydrogenase	Energy production and conversion
92903	156692	NSD	NSD	-1.6499	NSD	NSD	NSD	NSD	NSD
88607	156358	NSD	NSD	-1.64442	NSD	NSD	NSD	NSD	NSD	Putative Zn-finger protein	General function prediction only
46587	154694	NSD	NSD	-1.63736	NSD	NSD	NSD	NSD	NSD	Glutamine synthetase	Amino acid transport and metabolism
29061	180235	NSD	NSD	-1.63302	NSD	NSD	NSD	-1.27273	NSD	Ribonucleotide reductase, beta subunit	Nucleotide transport and metabolism
91677	156099	NSD	NSD	-1.6287	NSD	NSD	NSD	NSD	NSD	Chitinase	Carbohydrate transport and metabolism
95585	157221	NSD	NSD	-1.60468	NSD	NSD	NSD	NSD	NSD
87641	155321	NSD	NSD	-1.59687	NSD	NSD	NSD	NSD	NSD	Transcriptional activator FOSB/c-Fos and related bZIP transcription factors	Transcription
72540	72540	NSD	NSD	-1.58436	NSD	NSD	NSD	NSD	NSD	Sulfate/bicarbonate/oxalate exchanger SAT-1 and related transporters (SLC26 family)	Inorganic ion transport and metabolism
84313	84313	NSD	NSD	-1.53988	NSD	NSD	NSD	NSD	NSD	Uncharacterized conserved protein	Function unknown
87852	117291	NSD	NSD	-1.51941	NSD	NSD	NSD	NSD	NSD	Sulfate/bicarbonate/oxalate exchanger SAT-1 and related transporters (SLC26 family)	Inorganic ion transport and metabolism
44932	44932	NSD	NSD	-1.50711	NSD	NSD	NSD	NSD	NSD	Cytochrome P450 CYP4/CYP19/CYP26 subfamilies	Lipid transport and metabolism
43630	43630	NSD	NSD	-1.5016	NSD	NSD	NSD	NSD	NSD	Aspartate kinase	Amino acid transport and metabolism
91631	156065	NSD	NSD	-1.4472	NSD	NSD	NSD	NSD	NSD	Synaptic vesicle transporter SVOP and related transporters (major facilitator superfamily)	General function prediction only
28148	178854	NSD	NSD	-1.4374	NSD	NSD	NSD	NSD	NSD	Fumarate reductase, flavoprotein subunit	Energy production and conversion
45827	135758	NSD	NSD	-1.4362	NSD	NSD	NSD	NSD	NSD
82459	82459	NSD	NSD	-1.40364	NSD	NSD	NSD	NSD	NSD
37111	37111	NSD	NSD	-1.38651	NSD	NSD	NSD	NSD	NSD
94814	186878	NSD	NSD	-1.3844	NSD	NSD	-1.02592	NSD	NSD	Fatty acid desaturase	Lipid transport and metabolism
50337	113167	NSD	NSD	-1.367	NSD	NSD	NSD	NSD	NSD	Catalase	Inorganic ion transport and metabolism
94247	155215	NSD	NSD	-1.36378	NSD	-1.14177	-1.50601	NSD	-1.40272	Fe2+/Zn2+ regulated transporter	Inorganic ion transport and metabolism
39895	145201	NSD	NSD	-1.36089	NSD	NSD	NSD	NSD	NSD	Glycosyltransferase	Cell wall/membrane/envelope biogenesis
48357	178122	NSD	NSD	-1.34483	NSD	NSD	NSD	NSD	NSD	Asparagine synthase (glutamine-hydrolyzing)	Amino acid transport and metabolism
32761	104629	NSD	NSD	-1.32848	NSD	NSD	NSD	NSD	NSD	IMP dehydrogenase/GMP reductase	Nucleotide transport and metabolism
92273	92273	NSD	NSD	-1.32768	NSD	NSD	NSD	NSD	NSD	Predicted E3 ubiquitin ligase	Posttranslational modification, protein turnover, chaperones
75519	154030	NSD	NSD	-1.30375	NSD	NSD	NSD	NSD	NSD	Gamma-glutamyltransferase	Amino acid transport and metabolism
88941	88941	NSD	NSD	-1.28761	NSD	NSD	NSD	NSD	NSD	Molecular chaperones mortalin/PBP74/GRP75, HSP70 superfamily	Posttranslational modification, protein turnover, chaperones
49415	130548	NSD	NSD	-1.28442	NSD	NSD	NSD	NSD	NSD	Monocarboxylate transporter	Carbohydrate transport and metabolism
27046	189047	NSD	NSD	-1.2844	NSD	NSD	NSD	NSD	NSD	Cysteine desulfurase NFS1	Amino acid transport and metabolism
29487	29487	NSD	NSD	-1.25988	NSD	NSD	NSD	NSD	NSD	Succinate dehydrogenase, flavoprotein subunit	Energy production and conversion
44099	146996	NSD	NSD	-1.2469	NSD	NSD	-1.18755	NSD	NSD	Synaptic vesicle transporter SVOP and related transporters (major facilitator superfamily)	General function prediction only
45940	154978	NSD	NSD	-1.24501	NSD	NSD	NSD	NSD	NSD	Cyclophilin type peptidyl-prolyl cis-trans isomerase	Posttranslational modification, protein turnover, chaperones
81593	163170	NSD	NSD	-1.24021	NSD	NSD	NSD	NSD	NSD	Actin filament-coating protein tropomyosin	Cytoskeleton
48581	156007	NSD	NSD	-1.21429	NSD	NSD	NSD	NSD	NSD	Cystathionine beta-lyases/cystathionine gamma-synthases	Amino acid transport and metabolism
41575	41575	NSD	NSD	-1.11243	NSD	NSD	NSD	NSD	NSD	Predicted membrane protein	Function unknown
30823	157439	NSD	NSD	-1.09019	NSD	NSD	NSD	NSD	NSD	Alcohol dehydrogenase, class V	Secondary metabolites biosynthesis, transport and catabolism
87200	136856	NSD	NSD	-1.08583	NSD	NSD	NSD	NSD	NSD	Fumarase	Energy production and conversion
93451	191294	NSD	NSD	-1.04594	NSD	NSD	NSD	NSD	NSD	Nuclear receptor coregulator SMRT/SMRTER, contains Myb-like domains	Transcription
17461	179363	NSD	NSD	-1.04442	NSD	NSD	NSD	NSD	NSD	Adenosine 5'-phosphosulfate kinase	Inorganic ion transport and metabolism
25425	134876	NSD	NSD	-1.04144	NSD	NSD	NSD	NSD	NSD	Checkpoint kinase and related serine/threonine protein kinases	Cell cycle control, cell division, chromosome partitioning
90573	176999	NSD	NSD	-1.02606	NSD	NSD	NSD	NSD	NSD	Glutamate synthase	Amino acid transport and metabolism
38577	156297	NSD	NSD	-1.01036	NSD	NSD	NSD	NSD	NSD	Predicted quinone oxidoreductase	Energy production and conversion
91526	171498	NSD	NSD	-0.978292	NSD	NSD	NSD	NSD	NSD	Uncharacterized conserved protein	Function unknown
40002	195368	NSD	NSD	NSD	-5.28603	NSD	NSD	NSD	-4.20926	RNA-directed RNA polymerase QDE-1 required for posttranscriptional gene silencing and RNA interference	RNA processing and modification
83980	133966	NSD	NSD	NSD	-1.6306	NSD	NSD	NSD	NSD	FOG: Zn-finger	General function prediction only
51581	150159	NSD	NSD	NSD	-1.40863	NSD	NSD	NSD	NSD
38924	142041	NSD	NSD	NSD	-1.30583	NSD	NSD	NSD	NSD	Thiamine pyrophosphate-requiring enzyme	Amino acid transport and metabolism
88945	156961	NSD	NSD	NSD	-1.19301	NSD	NSD	NSD	NSD
89967	188132	NSD	NSD	NSD	NSD	-1.58554	-1.61904	-1.53837	-2.08607	Ca2+-dependent lipid-binding protein CLB1/vesicle protein vp115/Granuphilin A, contains C2 domain	General function prediction only
86285	86285	NSD	NSD	NSD	NSD	-4.8014	-4.36599	NSD	-4.30343	Nucleolar GTPase/ATPase p130	Nuclear structure
90667	90667	NSD	NSD	NSD	NSD	-2.14584	-1.83452	NSD	-1.76764	Methyltransferase	General function prediction only
82526	82526	NSD	NSD	NSD	NSD	-1.80281	-2.09627	NSD	-2.18235	Nucleolar GTPase/ATPase p130	Nuclear structure
44238	147955	NSD	NSD	NSD	NSD	-1.19369	-1.53809	NSD	-1.17929	Na+/K+ ATPase, alpha subunit	Inorganic ion transport and metabolism
49103	142662	NSD	NSD	NSD	NSD	-1.56491	-2.59516	NSD	NSD	Acyl-CoA thioesterase	Lipid transport and metabolism
49861	173295	NSD	NSD	NSD	NSD	-1.39804	-1.12455	NSD	NSD	Permease of the major facilitator superfamily	Carbohydrate transport and metabolism
81817	81817	NSD	NSD	NSD	NSD	-1.28403	-1.55757	NSD	NSD	Predicted sugar transporter	Carbohydrate transport and metabolism
73822	110808	NSD	NSD	NSD	NSD	-1.2158	-1.56466	NSD	NSD	ATP-citrate lyase	Energy production and conversion
45858	155012	NSD	NSD	NSD	NSD	-1.16625	-1.17588	NSD	NSD	D-3-phosphoglycerate dehydrogenase, D-isomer-specific 2-hydroxy acid dehydrogenase superfamily	Amino acid transport and metabolism
74230	74230	NSD	NSD	NSD	NSD	-3.68592	NSD	NSD	NSD
85906	113981	NSD	NSD	NSD	NSD	-3.11712	NSD	NSD	NSD	Predicted mitochondrial carrier protein	Energy production and conversion
45021	115756	NSD	NSD	NSD	NSD	-2.86986	NSD	NSD	NSD	SAM-dependent methyltransferases	Lipid transport and metabolism
14085	14085	NSD	NSD	NSD	NSD	-2.70762	NSD	NSD	NSD
33887	139381	NSD	NSD	NSD	NSD	-2.38757	NSD	NSD	NSD
92740	114630	NSD	NSD	NSD	NSD	-2.13398	NSD	NSD	NSD	Synaptic vesicle transporter SVOP and related transporters (major facilitator superfamily)	General function prediction only
76674	136026	NSD	NSD	NSD	NSD	-1.83314	NSD	NSD	NSD	Alpha-isopropylmalate synthase/homocitrate synthase	Amino acid transport and metabolism
85517	85517	NSD	NSD	NSD	NSD	-1.68447	NSD	NSD	NSD	Basic region leucine zipper transcription factor	Transcription
28120	163125	NSD	NSD	NSD	NSD	-1.64526	NSD	NSD	NSD
48980	163124	NSD	NSD	NSD	NSD	-1.59649	NSD	NSD	NSD	Thiamine pyrophosphate-requiring enzyme	Amino acid transport and metabolism
78391	107142	NSD	NSD	NSD	NSD	-1.5652	NSD	NSD	NSD	NAD-dependent malate dehydrogenase	Energy production and conversion
74030	111361	NSD	NSD	NSD	NSD	-1.50722	NSD	NSD	NSD	Dihydroxy-acid dehydratase	Amino acid transport and metabolism
75409	166127	NSD	NSD	NSD	NSD	-1.4637	NSD	NSD	NSD	NADP+-dependent malic enzyme	Energy production and conversion
89492	153950	NSD	NSD	NSD	NSD	-1.43807	NSD	NSD	NSD	Threonine/serine dehydratases	Amino acid transport and metabolism
51766	150381	NSD	NSD	NSD	NSD	-1.30101	NSD	NSD	NSD
79512	108222	NSD	NSD	NSD	NSD	-1.30017	NSD	NSD	NSD	Branched chain aminotransferase BCAT1, pyridoxal phosphate enzymes type IV superfamily	Amino acid transport and metabolism
92933	153518	NSD	NSD	NSD	NSD	-1.29283	NSD	NSD	NSD	Acetolactate synthase, small subunit	Amino acid transport and metabolism
71434	151682	NSD	NSD	NSD	NSD	-1.21917	NSD	NSD	NSD	Multifunctional pyrimidine synthesis protein CAD (includes carbamoyl-phophate synthetase, aspartate transcarbamylase, and glutamine amidotransferase)	General function prediction only
28664	145299	NSD	NSD	NSD	NSD	-1.16189	NSD	NSD	NSD	Argininosuccinate synthase	Amino acid transport and metabolism
27863	178540	NSD	NSD	NSD	NSD	NSD	-1.33291	-2.09543	-1.66828	Synaptic vesicle transporter SVOP and related transporters (major facilitator superfamily)	General function prediction only
78300	107245	NSD	NSD	NSD	NSD	NSD	-2.08958	NSD	-1.80462	Predicted transporter (major facilitator superfamily)	General function prediction only
9840	139587	NSD	NSD	NSD	NSD	NSD	-1.74246	NSD	-1.13406	Multidrug resistance-associated protein/mitoxantrone resistance protein, ABC superfamily	Secondary metabolites biosynthesis, transport and catabolism
32338	104978	NSD	NSD	NSD	NSD	NSD	-1.59621	NSD	-1.39947	Sexual differentiation process protein ISP4	Signal transduction mechanisms
37616	153075	NSD	NSD	NSD	NSD	NSD	-1.5721	NSD	-1.99712	Aspartyl protease	Posttranslational modification, protein turnover, chaperones
51101	174448	NSD	NSD	NSD	NSD	NSD	-1.49251	NSD	-1.17653	Sexual differentiation process protein ISP4	Signal transduction mechanisms
73803	156269	NSD	NSD	NSD	NSD	NSD	-1.42455	NSD	-1.55965	Aspartyl protease	Posttranslational modification, protein turnover, chaperones
93746	154936	NSD	NSD	NSD	NSD	NSD	-1.36373	NSD	-1.17248
26919	155630	NSD	NSD	NSD	NSD	NSD	-1.27409	NSD	-1.05073	Chitinase	Cell wall/membrane/envelope biogenesis
70410	156811	NSD	NSD	NSD	NSD	NSD	-1.11741	NSD	-1.34353
92575	125340	NSD	NSD	NSD	NSD	NSD	-1.02685	NSD	-1.18947
74085	153280	NSD	NSD	NSD	NSD	NSD	-3.07833	NSD	NSD	NADH:flavin oxidoreductase/12-oxophytodienoate reductase	Energy production and conversion
39361	144573	NSD	NSD	NSD	NSD	NSD	-2.57244	NSD	NSD	NADH:flavin oxidoreductase/12-oxophytodienoate reductase	Energy production and conversion
80622	109406	NSD	NSD	NSD	NSD	NSD	-2.47832	NSD	NSD
78933	106563	NSD	NSD	NSD	NSD	NSD	-2.40806	NSD	NSD
34228	155262	NSD	NSD	NSD	NSD	NSD	-2.20736	NSD	NSD
89786	155120	NSD	NSD	NSD	NSD	NSD	-2.03049	NSD	NSD	Cyclin	General function prediction only
34152	155233	NSD	NSD	NSD	NSD	NSD	-1.98421	NSD	NSD	Phosphatidylserine decarboxylase	Lipid transport and metabolism
94165	155308	NSD	NSD	NSD	NSD	NSD	-1.89437	NSD	NSD
94378	155585	NSD	NSD	NSD	NSD	NSD	-1.83868	NSD	NSD
90731	155294	NSD	NSD	NSD	NSD	NSD	-1.83548	NSD	NSD
50998	145859	NSD	NSD	NSD	NSD	NSD	-1.823	NSD	NSD	Permease of the major facilitator superfamily	Carbohydrate transport and metabolism
93646	155048	NSD	NSD	NSD	NSD	NSD	-1.80001	NSD	NSD
92260	164489	NSD	NSD	NSD	NSD	NSD	-1.62903	NSD	NSD
26072	155412	NSD	NSD	NSD	NSD	NSD	-1.53343	NSD	NSD	Thiamine pyrophosphate-requiring enzyme	Amino acid transport and metabolism
79012	106481	NSD	NSD	NSD	NSD	NSD	-1.51695	NSD	NSD	Acetylglucosaminyltransferase EXT1/exostosin 1	Cell wall/membrane/envelope biogenesis
95344	156841	NSD	NSD	NSD	NSD	NSD	-1.49224	NSD	NSD	Glutamine synthetase	Amino acid transport and metabolism
86952	155115	NSD	NSD	NSD	NSD	NSD	-1.48004	NSD	NSD
88600	144790	NSD	NSD	NSD	NSD	NSD	-1.46232	NSD	NSD	Na+/K+ ATPase, alpha subunit	Inorganic ion transport and metabolism
93854	93854	NSD	NSD	NSD	NSD	NSD	-1.46015	NSD	NSD	DNA topoisomerase I	Replication, recombination and repair
93288	157092	NSD	NSD	NSD	NSD	NSD	-1.40385	NSD	NSD	WW domain-containing protein	General function prediction only
90246	182259	NSD	NSD	NSD	NSD	NSD	-1.39908	NSD	NSD	Chitinase	Carbohydrate transport and metabolism
51423	180763	NSD	NSD	NSD	NSD	NSD	-1.30983	NSD	NSD	Glutamate decarboxylase/sphingosine phosphate lyase	Amino acid transport and metabolism
50416	157132	NSD	NSD	NSD	NSD	NSD	-1.26247	NSD	NSD	Mitochondrial tricarboxylate/dicarboxylate carrier proteins	Energy production and conversion
49020	186946	NSD	NSD	NSD	NSD	NSD	-1.2461	NSD	NSD	Ammonia permease	Inorganic ion transport and metabolism
27316	171083	NSD	NSD	NSD	NSD	NSD	-1.21575	NSD	NSD
93054	167193	NSD	NSD	NSD	NSD	NSD	-1.19335	NSD	NSD	Predicted sugar transporter	Carbohydrate transport and metabolism
49864	145852	NSD	NSD	NSD	NSD	NSD	-1.18072	NSD	NSD	Pleiotropic drug resistance proteins (PDR1-15), ABC superfamily	Secondary metabolites biosynthesis, transport and catabolism
83206	165343	NSD	NSD	NSD	NSD	NSD	-1.1544	NSD	NSD	Amino acid transporters	Amino acid transport and metabolism
91638	178553	NSD	NSD	NSD	NSD	NSD	-1.12737	NSD	NSD	Synaptic vesicle transporter SV2 (major facilitator superfamily)	General function prediction only
91412	140466	NSD	NSD	NSD	NSD	NSD	-1.11377	NSD	NSD	von Willebrand factor and related coagulation proteins	Defense mechanisms
88271	171553	NSD	NSD	NSD	NSD	NSD	-1.08924	NSD	NSD	Uncharacterized membrane protein	Function unknown
91670	152885	NSD	NSD	NSD	NSD	NSD	-1.07565	NSD	NSD	Metacaspase involved in regulation of apoptosis	Cell cycle control, cell division, chromosome partitioning
11610	128399	NSD	NSD	NSD	NSD	NSD	-1.04447	NSD	NSD
91152	183529	NSD	NSD	NSD	NSD	NSD	-1.04411	NSD	NSD	3-oxoacyl-(acyl-carrier-protein) synthase (I and II)	Lipid transport and metabolism
95696	156689	NSD	NSD	NSD	NSD	NSD	-1.03626	NSD	NSD
85878	113953	NSD	NSD	NSD	NSD	NSD	NSD	-2.613	-1.44602
91316	155817	NSD	NSD	NSD	NSD	NSD	NSD	-1.79347	-1.591	Predicted lipase	Lipid transport and metabolism
79272	107961	NSD	NSD	NSD	NSD	NSD	NSD	-2.66956	NSD	Predicted short chain-type dehydrogenase	General function prediction only
12214	118188	NSD	NSD	NSD	NSD	NSD	NSD	-1.86901	NSD	Amino acid transporters	Amino acid transport and metabolism
78651	78651	NSD	NSD	NSD	NSD	NSD	NSD	-1.81002	NSD
86274	86274	NSD	NSD	NSD	NSD	NSD	NSD	-1.59884	NSD	Chitinase	Carbohydrate transport and metabolism
86179	86179	NSD	NSD	NSD	NSD	NSD	NSD	-1.5014	NSD
15960	131995	NSD	NSD	NSD	NSD	NSD	NSD	-1.39631	NSD
31575	135320	NSD	NSD	NSD	NSD	NSD	NSD	-1.26674	NSD	Sexual differentiation process protein ISP4	Signal transduction mechanisms
93244	157058	NSD	NSD	NSD	NSD	NSD	NSD	-1.24715	NSD
83377	165503	NSD	NSD	NSD	NSD	NSD	NSD	-1.13414	NSD	Chromodomain-helicase DNA-binding protein	Transcription
82569	164121	NSD	NSD	NSD	NSD	NSD	NSD	NSD	-1.78568
92363	165412	NSD	NSD	NSD	NSD	NSD	NSD	NSD	-1.70325
92716	114575	NSD	NSD	NSD	NSD	NSD	NSD	NSD	-1.66627	Monooxygenase involved in coenzyme Q (ubiquinone) biosynthesis	Energy production and conversion
45251	150860	NSD	NSD	NSD	NSD	NSD	NSD	NSD	-1.63748	Na+/H+ antiporter	Inorganic ion transport and metabolism
79081	106404	NSD	NSD	NSD	NSD	NSD	NSD	NSD	-1.44252
76051	76051	NSD	NSD	NSD	NSD	NSD	NSD	NSD	-1.34505	C-type lectin	Defense mechanisms
92193	92193	NSD	NSD	NSD	NSD	NSD	NSD	NSD	-1.33079
95175	156494	NSD	NSD	NSD	NSD	NSD	NSD	NSD	-1.29572
95225	156548	NSD	NSD	NSD	NSD	NSD	NSD	NSD	-1.17638
77570	77570	NSD	NSD	NSD	NSD	NSD	NSD	NSD	-1.15113	Transcription factor containing C2HC type Zn finger	Transcription
92427	185236	NSD	NSD	NSD	NSD	NSD	NSD	NSD	-1.12888
95166	156483	NSD	NSD	NSD	NSD	NSD	NSD	NSD	-1.1154	Thiamine pyrophosphate-requiring enzyme	Amino acid transport and metabolism
77888	107708	NSD	NSD	NSD	NSD	NSD	NSD	NSD	-1.10982
86277	115450	NSD	NSD	NSD	NSD	NSD	NSD	NSD	-1.10534
96068	157464	NSD	NSD	NSD	NSD	NSD	NSD	NSD	-1.08547	Defense-related protein containing SCP domain	Function unknown
91658	110094	NSD	NSD	NSD	NSD	NSD	NSD	NSD	-1.07811
78199	107362	NSD	NSD	NSD	NSD	NSD	NSD	NSD	-1.03882	Nuclear pore complex, Nup98 component (sc Nup145/Nup100/Nup116)	Nuclear structure
93236	93236	1.09974	1.17283	1.15054	1.16944	NSD	NSD	NSD	NSD	beta-1,6-N-acetylglucosaminyltransferase, contains WSC domain	Posttranslational modification, protein turnover, chaperones
84017	148417	1.34151	1.27475	1.95169	1.6823	NSD	NSD	NSD	NSD	Uncharacterized conserved protein	Function unknown
46183	46183	1.33769	2.25812	-1.33124	1.69109	NSD	NSD	NSD	NSD	Long-chain acyl-CoA synthetases (AMP-forming)	Lipid transport and metabolism
80539	80539	1.37189	1.49736	1.35997	1.66223	NSD	NSD	NSD	1.3099	FOG: Low-complexity	Function unknown
95896	95896	1.55422	2.1816	-1.81345	2.25438	NSD	-2.44713	NSD	NSD	Ribosomal protein S6 kinase and related proteins	Signal transduction mechanisms
72770	72770	2.10736	2.25138	-1.44858	2.61157	NSD	-2.34896	NSD	NSD	3-oxoacyl-(acyl-carrier-protein) synthase (I and II)	Lipid transport and metabolism
44864	154396	2.07467	2.74551	1.92847	NSD	NSD	NSD	NSD	NSD	Transcription elongation factor TFIIS/Cofactor of enhancer-binding protein Sp1	Transcription
81091	109934	1.1618	1.18278	NSD	1.21201	NSD	NSD	NSD	NSD	Predicted Rho GTPase-activating protein	General function prediction only
73399	152780	1.32242	1.5162	NSD	1.38165	NSD	NSD	NSD	NSD
26528	186396	1.34292	1.79428	NSD	1.67221	-2.18761	NSD	NSD	1.13528	Catalase	Inorganic ion transport and metabolism
46568	168498	1.46343	1.78516	NSD	1.49451	NSD	NSD	NSD	NSD	Cytochrome P450	Secondary metabolites biosynthesis, transport and catabolism
91639	189546	1.52455	2.27831	NSD	1.76469	NSD	-1.50612	NSD	NSD
77287	77287	1.57259	1.60108	NSD	1.90213	1.24957	1.25102	NSD	1.27596	Homeobox protein	General function prediction only
75997	113118	1.59059	1.56981	NSD	2.06051	1.92197	1.68325	NSD	NSD
84028	114253	1.61353	1.56927	NSD	1.65788	2.13876	2.22297	NSD	1.7322	Short-chain alcohol dehydrogenase/3-hydroxyacyl-CoA dehydrogenase	Secondary metabolites biosynthesis, transport and catabolism
38974	142504	2.17009	2.65007	NSD	2.43097	NSD	NSD	NSD	1.5107	Oxysterol-binding protein	Signal transduction mechanisms
93337	167461	2.17775	2.9801	NSD	2.54953	NSD	NSD	NSD	NSD	Uncharacterized conserved protein, contains GRAM domain	Function unknown
44243	44243	2.37173	2.69587	NSD	2.34274	NSD	NSD	NSD	NSD	Protein transporter of the TRAM (translocating chain-associating membrane) superfamily	Intracellular trafficking, secretion, and vesicular transport
77432	104550	2.7957	3.28726	NSD	2.64561	-1.76882	NSD	NSD	1.6968
81703	110600	3.31471	3.0496	NSD	2.86712	NSD	NSD	NSD	1.82602
95922	157062	1.05681	1.33544	NSD	NSD	NSD	NSD	NSD	1.11507	Squalene monooxygenase	Lipid transport and metabolism
31063	31063	1.09075	1.32026	NSD	NSD	NSD	NSD	NSD	NSD	NADP/FAD dependent oxidoreductase	Energy production and conversion
75718	75718	1.13288	1.40016	NSD	NSD	NSD	NSD	NSD	NSD	Coproporphyrinogen III oxidase CPO/HEM13	Coenzyme transport and metabolism
93148	157561	1.12501	1.62177	NSD	NSD	NSD	NSD	NSD	NSD	Predicted hydrolase (HAD superfamily)	General function prediction only
50224	156917	1.14302	1.22021	NSD	NSD	NSD	NSD	NSD	NSD	Sterol C5 desaturase	Lipid transport and metabolism
93212	185293	1.16007	1.47468	NSD	NSD	NSD	NSD	NSD	NSD
76847	133839	1.22874	1.4553	NSD	NSD	NSD	NSD	NSD	NSD	Rac GTPase-activating protein BCR/ABR	Signal transduction mechanisms
37595	110873	1.25827	1.3327	NSD	NSD	NSD	NSD	NSD	NSD	NADH:flavin oxidoreductase/12-oxophytodienoate reductase	Energy production and conversion
46833	46833	1.59943	1.89333	NSD	NSD	NSD	NSD	NSD	NSD	Pyrophosphate-dependent phosphofructo-1-kinase	Carbohydrate transport and metabolism
39019	152822	2.03756	2.19399	NSD	NSD	NSD	NSD	NSD	NSD	Synaptic vesicle transporter SVOP and related transporters (major facilitator superfamily)	General function prediction only
74496	74496	3.25756	3.8658	NSD	NSD	NSD	NSD	NSD	2.7926	SAM-dependent methyltransferases	Lipid transport and metabolism
81372	162950	5.33341	5.14635	NSD	NSD	-6.84824	NSD	-6.84824	NSD
75923	75923	6.39833	NSD	NSD	2.95857	7.88203	4.50437	NSD	NSD
90890	90890	1.02625	NSD	NSD	NSD	NSD	NSD	NSD	NSD	Chitinase	Carbohydrate transport and metabolism
82896	82896	5.74845	NSD	NSD	NSD	NSD	6.83695	NSD	NSD	Predicted transposase	Replication, recombination and repair
87813	155128	NSD	1.23204	1.47578	1.91934	NSD	NSD	NSD	NSD
87317	154750	NSD	1.51437	-1.59686	1.63027	NSD	NSD	NSD	NSD	Succinyl-CoA synthetase, alpha subunit	Energy production and conversion
91719	156139	NSD	1.12422	1.06275	NSD	NSD	NSD	NSD	NSD	Dolichyl-phosphate-mannose:protein O-mannosyl transferase	Posttranslational modification, protein turnover, chaperones
81713	81713	NSD	1.27673	-1.7187	NSD	NSD	NSD	NSD	NSD	Arylacetamide deacetylase	Defense mechanisms
95744	156630	NSD	1.37598	-1.237	NSD	NSD	-1.36155	NSD	NSD
92939	132159	NSD	1.50104	1.25186	NSD	NSD	NSD	NSD	NSD	Lipid phosphate phosphatase and related enzymes of the PAP2 family	Lipid transport and metabolism
77319	133635	NSD	1.65496	-2.33095	NSD	NSD	NSD	NSD	NSD	1-acyl-sn-glycerol-3-phosphate acyltransferase	Lipid transport and metabolism
81543	110430	NSD	1.65828	1.48752	NSD	NSD	NSD	NSD	NSD	Acyl-CoA synthetase	Lipid transport and metabolism
76888	105149	NSD	1.6904	1.29164	NSD	NSD	NSD	NSD	NSD	SAM-dependent methyltransferases	Lipid transport and metabolism
89569	89569	NSD	0.987192	NSD	1.2306	NSD	NSD	NSD	NSD	Predicted alkaloid synthase/Surface mucin Hemomucin	General function prediction only
96062	157471	NSD	1.02044	NSD	1.18704	NSD	NSD	NSD	1.29039	Upstream transcription factor 2/L-myc-2 protein	Transcription
93517	116014	NSD	1.03384	NSD	1.24873	NSD	NSD	NSD	NSD	Splicing regulator	RNA processing and modification
75421	75421	NSD	1.02973	NSD	1.44118	NSD	NSD	NSD	NSD
77911	77911	NSD	1.13982	NSD	1.25738	2.08449	NSD	1.27611	1.56485
74535	153863	NSD	1.26176	NSD	1.08302	NSD	NSD	NSD	NSD	Cytochrome P450 CYP4/CYP19/CYP26 subfamilies	Lipid transport and metabolism
89405	157324	NSD	1.31819	NSD	1.59328	NSD	NSD	NSD	NSD
34038	151819	NSD	1.45151	NSD	1.37766	NSD	NSD	NSD	NSD	Serine palmitoyltransferase	Posttranslational modification, protein turnover, chaperones
82703	111691	NSD	1.56662	NSD	1.35367	NSD	NSD	NSD	NSD	Predicted calmodulin-binding protein	Signal transduction mechanisms
35406	118379	NSD	2.23926	NSD	1.68356	NSD	NSD	NSD	1.42348	Predicted membrane protein	Function unknown
45935	151626	NSD	0.953619	NSD	NSD	NSD	NSD	NSD	NSD	Inorganic phosphate transporter	Inorganic ion transport and metabolism
29603	148769	NSD	0.965048	NSD	NSD	NSD	NSD	NSD	NSD	Fructose 1,6-bisphosphate aldolase	Carbohydrate transport and metabolism
87002	155061	NSD	1.01265	NSD	NSD	NSD	NSD	NSD	NSD	C-4 sterol methyl oxidase	Lipid transport and metabolism
73807	73807	NSD	1.01468	NSD	NSD	NSD	NSD	NSD	NSD	Sphingolipid fatty acid hydroxylase	Lipid transport and metabolism
91413	155885	NSD	1.02155	NSD	NSD	NSD	NSD	NSD	NSD	Polycomb-like PHD Zn-finger protein	General function prediction only
93618	155079	NSD	1.02515	NSD	NSD	NSD	NSD	NSD	NSD	17 beta-hydroxysteroid dehydrogenase type 3, HSD17B3	Lipid transport and metabolism
75972	155112	NSD	1.03892	NSD	NSD	NSD	NSD	NSD	NSD	Predicted GTP-binding protein	General function prediction only
88368	156118	NSD	1.04117	NSD	NSD	NSD	NSD	NSD	NSD	beta-1,6-N-acetylglucosaminyltransferase, contains WSC domain	Posttranslational modification, protein turnover, chaperones
33218	134758	NSD	1.0517	NSD	NSD	NSD	NSD	NSD	NSD	NADH-cytochrome b-5 reductase	Energy production and conversion
86455	115752	NSD	1.05989	NSD	NSD	NSD	NSD	NSD	NSD	Arylacetamide deacetylase	Defense mechanisms
95184	156504	NSD	1.08931	NSD	NSD	NSD	NSD	NSD	NSD
45710	136039	NSD	1.10021	NSD	NSD	NSD	NSD	NSD	NSD	Predicted membrane proteins, contain hemolysin III domain	Signal transduction mechanisms
94446	155658	NSD	1.11876	NSD	NSD	NSD	NSD	NSD	NSD	RAB proteins geranylgeranyltransferase component A (RAB escort protein)	Posttranslational modification, protein turnover, chaperones
90512	155444	NSD	1.1448	NSD	NSD	NSD	NSD	NSD	NSD	Acid sphingomyelinase and PHM5 phosphate metabolism protein	Lipid transport and metabolism
81035	109875	NSD	1.14487	NSD	NSD	NSD	NSD	NSD	NSD	Projectin/twitchin and related proteins	Cytoskeleton
87466	155474	NSD	1.14706	NSD	NSD	NSD	NSD	1.74873	NSD
37214	37214	NSD	1.16749	NSD	NSD	NSD	NSD	NSD	NSD	Delta 6-fatty acid desaturase/delta-8 sphingolipid desaturase	Lipid transport and metabolism
88300	156049	NSD	1.18717	NSD	NSD	NSD	NSD	NSD	1.17849	Upstream transcription factor 2/L-myc-2 protein	Transcription
74827	74827	NSD	1.1894	NSD	NSD	NSD	NSD	NSD	NSD	Mitogen-activated protein kinase	Signal transduction mechanisms
95442	156903	NSD	1.19903	NSD	NSD	NSD	NSD	NSD	NSD
95116	156427	NSD	1.20064	NSD	NSD	NSD	NSD	NSD	NSD
88145	186772	NSD	1.21126	NSD	NSD	NSD	NSD	NSD	NSD	NADP+-dependent malic enzyme	Energy production and conversion
92420	92420	NSD	1.22429	NSD	NSD	NSD	NSD	NSD	NSD	Uncharacterized conserved protein	Function unknown
73657	73657	NSD	1.24569	NSD	NSD	NSD	NSD	NSD	NSD	Monodehydroascorbate/ferredoxin reductase	General function prediction only
95013	156319	NSD	1.26598	NSD	NSD	NSD	NSD	NSD	NSD
94868	156158	NSD	1.29533	NSD	NSD	NSD	NSD	NSD	NSD
50790	146655	NSD	1.30124	NSD	NSD	NSD	NSD	NSD	NSD	NDR and related serine/threonine kinases	General function prediction only
89532	157063	NSD	1.31197	NSD	NSD	NSD	NSD	NSD	1.43078	DMQ mono-oxygenase/Ubiquinone biosynthesis protein COQ7/CLK-1/CAT5	General function prediction only
95593	157229	NSD	1.34878	NSD	NSD	NSD	NSD	NSD	NSD	Sterol reductase/lamin B receptor	Signal transduction mechanisms
34162	152236	NSD	1.36763	NSD	NSD	NSD	NSD	NSD	NSD	Predicted FAD-dependent oxidoreductase	Function unknown
37552	142188	NSD	1.37876	NSD	NSD	NSD	NSD	NSD	NSD	Cytochrome oxidase assembly factor COX15	Posttranslational modification, protein turnover, chaperones
76764	76764	NSD	1.39172	NSD	NSD	NSD	NSD	NSD	NSD	Nuclear receptor coregulator SMRT/SMRTER, contains Myb-like domains	Transcription
77485	77485	NSD	1.45691	NSD	NSD	NSD	NSD	NSD	NSD	Transcription factor, contains HOX domain	General function prediction only
46829	186533	NSD	1.47788	NSD	NSD	NSD	NSD	NSD	NSD	Acetylornithine aminotransferase	Amino acid transport and metabolism
47751	47751	NSD	1.51454	NSD	NSD	NSD	NSD	NSD	NSD	cAMP-dependent protein kinase catalytic subunit (PKA)	Signal transduction mechanisms
91478	183868	NSD	1.52437	NSD	NSD	NSD	NSD	NSD	NSD
88856	146221	NSD	1.55044	NSD	NSD	NSD	NSD	NSD	NSD	Ribonucleotide reductase, beta subunit	Nucleotide transport and metabolism
38543	143448	NSD	1.58852	NSD	NSD	NSD	NSD	NSD	NSD	Gamma-glutamyl kinase	Amino acid transport and metabolism
39830	39830	NSD	1.63689	NSD	NSD	NSD	NSD	NSD	NSD	Acetolactate synthase, small subunit	Amino acid transport and metabolism
80719	80719	NSD	1.67209	NSD	NSD	NSD	NSD	NSD	NSD	beta-1,6-N-acetylglucosaminyltransferase, contains WSC domain	Posttranslational modification, protein turnover, chaperones
24330	24330	NSD	1.73869	NSD	NSD	NSD	NSD	NSD	NSD
85582	116149	NSD	1.87217	NSD	NSD	NSD	NSD	NSD	NSD
75788	154583	NSD	2.05918	NSD	NSD	NSD	NSD	NSD	NSD	Adenylate kinase	Nucleotide transport and metabolism
86132	167464	NSD	2.50001	NSD	NSD	NSD	NSD	NSD	NSD
38971	152804	NSD	2.85373	NSD	NSD	NSD	NSD	NSD	NSD	Synaptic vesicle transporter SVOP and related transporters (major facilitator superfamily)	General function prediction only
44516	44516	NSD	2.85373	NSD	NSD	NSD	NSD	NSD	NSD	Cytochrome P450 CYP4/CYP19/CYP26 subfamilies	Lipid transport and metabolism
83353	113076	NSD	6.24084	NSD	NSD	5.76529	6.41719	5.93492	3.45591
94603	155836	NSD	NSD	1.84229	2.13718	NSD	NSD	NSD	NSD	Proline oxidase	Amino acid transport and metabolism
78965	159663	NSD	NSD	1.03292	NSD	NSD	NSD	NSD	NSD	Aspartyl protease	Posttranslational modification, protein turnover, chaperones
72465	72465	NSD	NSD	1.20287	NSD	NSD	NSD	NSD	NSD	mRNA export protein (contains WD40 repeats)	RNA processing and modification
48630	118420	NSD	NSD	1.25681	NSD	NSD	NSD	NSD	1.04202	Inorganic phosphate transporter	Inorganic ion transport and metabolism
91894	184292	NSD	NSD	1.3192	NSD	NSD	NSD	NSD	2.10458
73522	152868	NSD	NSD	1.47031	NSD	NSD	NSD	NSD	NSD	Multidrug/pheromone exporter, ABC superfamily	Secondary metabolites biosynthesis, transport and catabolism
31123	137005	NSD	NSD	1.51665	NSD	NSD	NSD	NSD	NSD	AAA+-type ATPase	Posttranslational modification, protein turnover, chaperones
41926	41926	NSD	NSD	1.58447	NSD	NSD	NSD	NSD	NSD	AAA+-type ATPase	Posttranslational modification, protein turnover, chaperones
73141	140859	NSD	NSD	1.62627	NSD	NSD	NSD	NSD	NSD	Ca2+/H+ antiporter VCX1 and related proteins	Inorganic ion transport and metabolism
72634	138374	NSD	NSD	1.64442	NSD	NSD	NSD	NSD	NSD	Ras-related small GTPase, Rho type	General function prediction only
45670	155087	NSD	NSD	2.13016	NSD	NSD	NSD	NSD	NSD
92810	92810	NSD	NSD	NSD	1.07591	NSD	NSD	NSD	NSD	C-type lectin	Defense mechanisms
94608	155841	NSD	NSD	NSD	1.11545	NSD	NSD	NSD	NSD	Permease of the major facilitator superfamily	Carbohydrate transport and metabolism
23994	23994	NSD	NSD	NSD	1.12892	NSD	NSD	NSD	NSD
34897	137463	NSD	NSD	NSD	1.14746	NSD	NSD	NSD	NSD	Inorganic phosphate transporter	Inorganic ion transport and metabolism
94083	155401	NSD	NSD	NSD	1.17954	NSD	NSD	NSD	NSD
90984	141605	NSD	NSD	NSD	1.25718	NSD	NSD	NSD	NSD	Alkaline phosphatase	Inorganic ion transport and metabolism
85390	167283	NSD	NSD	NSD	1.26004	NSD	NSD	NSD	NSD	Recombination signal binding protein-J kappa(CBF1, Su(H), HS2NF5)	Transcription
25183	135016	NSD	NSD	NSD	2.14649	NSD	NSD	NSD	NSD	Predicted transporter (major facilitator superfamily)	General function prediction only
42438	114544	NSD	NSD	NSD	2.71825	NSD	-2.19311	NSD	NSD	Long-chain acyl-CoA synthetases (AMP-forming)	Lipid transport and metabolism
95810	95810	NSD	NSD	NSD	NSD	1.13904	1.12649	NSD	1.25417
43703	167265	NSD	NSD	NSD	NSD	1.38995	1.47473	NSD	1.14091	Fe2+/Zn2+ regulated transporter	Inorganic ion transport and metabolism
85302	115001	NSD	NSD	NSD	NSD	1.81126	2.53084	NSD	2.70282
82197	82197	NSD	NSD	NSD	NSD	2.14146	1.83406	NSD	1.58412
82755	82755	NSD	NSD	NSD	NSD	2.68563	3.22197	NSD	2.95773	Putative transcription factor HALR/MLL3, involved in embryonic development	General function prediction only
76671	105388	NSD	NSD	NSD	NSD	4.484	4.87877	NSD	5.1696	FOG: Zn-finger	General function prediction only
91885	189787	NSD	NSD	NSD	NSD	1.30028	1.17977	NSD	NSD
22728	133575	NSD	NSD	NSD	NSD	1.4695	1.81643	NSD	NSD
81990	156314	NSD	NSD	NSD	NSD	1.62721	1.22043	NSD	NSD
91796	91796	NSD	NSD	NSD	NSD	1.64061	1.35356	NSD	NSD	Ca2+-modulated nonselective cation channel polycystin	Signal transduction mechanisms
83549	113533	NSD	NSD	NSD	NSD	2.75319	2.76329	NSD	NSD
94549	155780	NSD	NSD	NSD	NSD	1.55841	NSD	1.29854	NSD	Predicted alkaloid synthase/Surface mucin Hemomucin	General function prediction only
88898	88898	NSD	NSD	NSD	NSD	3.04878	NSD	NSD	3.01172	beta-1,6-N-acetylglucosaminyltransferase, contains WSC domain	Posttranslational modification, protein turnover, chaperones
68642	155073	NSD	NSD	NSD	NSD	1.14902	NSD	NSD	NSD
78023	138796	NSD	NSD	NSD	NSD	1.38376	NSD	NSD	NSD	Chitinase	Cell wall/membrane/envelope biogenesis
90588	155386	NSD	NSD	NSD	NSD	2.43153	NSD	NSD	NSD	beta-1,6-N-acetylglucosaminyltransferase, contains WSC domain	Posttranslational modification, protein turnover, chaperones
76339	76339	NSD	NSD	NSD	NSD	NSD	1.01264	-1.85453	NSD	Na+/Pi symporter	Inorganic ion transport and metabolism
94004	155489	NSD	NSD	NSD	NSD	NSD	1.03543	NSD	1.06296
91960	156318	NSD	NSD	NSD	NSD	NSD	1.08206	NSD	1.39775
78665	127850	NSD	NSD	NSD	NSD	NSD	1.09299	NSD	1.3053	Cdc4 and related F-box and WD-40 proteins	General function prediction only
95251	145234	NSD	NSD	NSD	NSD	NSD	1.16307	NSD	1.05847	Amino acid transporters	Amino acid transport and metabolism
90876	188385	NSD	NSD	NSD	NSD	NSD	1.20605	NSD	1.50618
92503	92503	NSD	NSD	NSD	NSD	NSD	1.29815	NSD	1.44113
34836	138189	NSD	NSD	NSD	NSD	NSD	1.40625	NSD	1.55277	Multidrug/pheromone exporter, ABC superfamily	Secondary metabolites biosynthesis, transport and catabolism
81828	163402	NSD	NSD	NSD	NSD	NSD	1.43191	NSD	1.77373
91131	189040	NSD	NSD	NSD	NSD	NSD	1.90381	NSD	2.211
76152	105948	NSD	NSD	NSD	NSD	NSD	2.206	NSD	2.17195	FOG: Zn-finger	General function prediction only
40627	128663	NSD	NSD	NSD	NSD	NSD	2.25347	NSD	2.9435	Inorganic phosphate transporter	Inorganic ion transport and metabolism
78616	78616	NSD	NSD	NSD	NSD	NSD	2.73134	NSD	2.71894	FOG: Zn-finger	General function prediction only
38405	38405	NSD	NSD	NSD	NSD	NSD	1.07606	NSD	NSD
33615	33615	NSD	NSD	NSD	NSD	NSD	1.12848	NSD	NSD
77965	160634	NSD	NSD	NSD	NSD	NSD	1.1398	NSD	NSD
95120	156431	NSD	NSD	NSD	NSD	NSD	1.25667	NSD	NSD
46180	151498	NSD	NSD	NSD	NSD	NSD	1.2633	NSD	NSD	Na+/Pi symporter	Inorganic ion transport and metabolism
19942	19942	NSD	NSD	NSD	NSD	NSD	1.29475	NSD	NSD	Calcium transporting ATPase	Inorganic ion transport and metabolism
85086	85086	NSD	NSD	NSD	NSD	NSD	1.32819	NSD	NSD	Serine/threonine protein kinase	Signal transduction mechanisms
78669	78669	NSD	NSD	NSD	NSD	NSD	1.60484	NSD	NSD	von Willebrand factor and related coagulation proteins	Defense mechanisms
85833	153977	NSD	NSD	NSD	NSD	NSD	2.12942	NSD	NSD
83013	112017	NSD	NSD	NSD	NSD	NSD	2.89923	NSD	NSD
86086	167418	NSD	NSD	NSD	NSD	NSD	2.9645	NSD	NSD
83952	148930	NSD	NSD	NSD	NSD	NSD	3.40484	NSD	NSD	Serine/threonine protein kinase	Signal transduction mechanisms
83987	114208	NSD	NSD	NSD	NSD	NSD	4.28864	NSD	NSD	Uncharacterized conserved protein	Function unknown
96001	157401	NSD	NSD	NSD	NSD	NSD	NSD	1.11393	1.09167	Molecular chaperone (small heat-shock protein Hsp26/Hsp42)	Posttranslational modification, protein turnover, chaperones
47774	177510	NSD	NSD	NSD	NSD	NSD	NSD	1.35217	1.50125	NADH:flavin oxidoreductase/12-oxophytodienoate reductase	Energy production and conversion
76586	105478	NSD	NSD	NSD	NSD	NSD	NSD	NSD	1.07732
28686	144035	NSD	NSD	NSD	NSD	NSD	NSD	NSD	1.07881	Permease of the major facilitator superfamily	Carbohydrate transport and metabolism
95997	157397	NSD	NSD	NSD	NSD	NSD	NSD	NSD	1.08859
80568	109353	NSD	NSD	NSD	NSD	NSD	NSD	NSD	1.12673	NADH-dehydrogenase (ubiquinone)	Energy production and conversion
94038	155451	NSD	NSD	NSD	NSD	NSD	NSD	NSD	1.14687	Molecular chaperone (small heat-shock protein Hsp26/Hsp42)	Posttranslational modification, protein turnover, chaperones
81779	163354	NSD	NSD	NSD	NSD	NSD	NSD	NSD	1.15647	Uncharacterized conserved protein	Function unknown
10410	145989	NSD	NSD	NSD	NSD	NSD	NSD	NSD	1.19476	Predicted esterase of the alpha-beta hydrolase superfamily	General function prediction only
41531	148044	NSD	NSD	NSD	NSD	NSD	NSD	NSD	1.21051	Permease of the major facilitator superfamily	Carbohydrate transport and metabolism
83038	112043	NSD	NSD	NSD	NSD	NSD	NSD	NSD	1.3148	Polycomb-like PHD Zn-finger protein	General function prediction only
79620	161248	NSD	NSD	NSD	NSD	NSD	NSD	NSD	1.42883	HMG-box transcription factor	Transcription
78006	78006	NSD	NSD	NSD	NSD	NSD	NSD	NSD	1.43685	NADH-dehydrogenase (ubiquinone)	Energy production and conversion
78599	83961	NSD	NSD	NSD	NSD	NSD	NSD	NSD	1.48287	Nucleolar GTPase/ATPase p130	Nuclear structure
80808	80808	NSD	NSD	NSD	NSD	NSD	NSD	NSD	2.55082	Monooxygenase involved in coenzyme Q (ubiquinone) biosynthesis	Energy production and conversion
NSD, not significant differences
