# Supplementary material for: The RNAi machinery controls distinct responses to environmental signals in the basal fungus Mucor circinelloides
Source: BMC Genomics. 2015 Mar 25;16(1):237. doi: 10.1186/s12864-015-1443-2 (PMC4417260; doi:10.1186/s12864-015-1443-2)
Supplement: Additional file 6: Table S4. — Genes differentially expressed (Log2 fold change) showing a class I expression pattern (P < 0.05). Log2 fold change values were taken from Additional file 1: Table S1. Red and green colors represent down- and up-regulation, respectively, using the same scale as in Figure 4. [file 12864_2015_1443_MOESM6_ESM.xlsx]

## Sheet: Hoja1
Table S4. Genes differentially expressed (Log2 fold change) showing a class I expression pattern (P < 0.05)
ID in Version 1	ID in Version 2	dcl-1D/dcl-2D vs WT at 24 h	ago-1D vs WT at 24 h	rdrp-1D vs WT 24 h	rdrp-2D vs WT 24 h	dcl-1D/dcl-2D vs WT at 48 h	ago-1D vs WT at 48 h	rdrp-1D vs WT 48 h	rdrp-2D vs WT 48 h	kogdefline	kogClass
81703	110600	3.31471	3.0496	NSD	2.86712	NSD	NSD	NSD	1.82602
77432	104550	2.7957	3.28726	NSD	2.64561	-1.76882	NSD	NSD	1.6968
44243	44243	2.37173	2.69587	NSD	2.34274	NSD	NSD	NSD	NSD	Protein transporter of the TRAM (translocating chain-associating membrane) superfamily	Intracellular trafficking, secretion, and vesicular transport
93337	167461	2.17775	2.9801	NSD	2.54953	NSD	NSD	NSD	NSD	Uncharacterized conserved protein, contains GRAM domain	Function unknown
38974	142504	2.17009	2.65007	NSD	2.43097	NSD	NSD	NSD	1.5107	Oxysterol-binding protein	Signal transduction mechanisms
84028	114253	1.61353	1.56927	NSD	1.65788	2.13876	2.22297	NSD	1.7322	Short-chain alcohol dehydrogenase/3-hydroxyacyl-CoA dehydrogenase	Secondary metabolites biosynthesis, transport and catabolism
75997	113118	1.59059	1.56981	NSD	2.06051	1.92197	1.68325	NSD	NSD
77287	77287	1.57259	1.60108	NSD	1.90213	1.24957	1.25102	NSD	1.27596	Homeobox protein	General function prediction only
91639	189546	1.52455	2.27831	NSD	1.76469	NSD	-1.50612	NSD	NSD
46568	168498	1.46343	1.78516	NSD	1.49451	NSD	NSD	NSD	NSD	Cytochrome P450	Secondary metabolites biosynthesis, transport and catabolism
26528	186396	1.34292	1.79428	NSD	1.67221	-2.18761	NSD	NSD	1.13528	Catalase	Inorganic ion transport and metabolism
73399	152780	1.32242	1.5162	NSD	1.38165	NSD	NSD	NSD	NSD
81091	109934	1.1618	1.18278	NSD	1.21201	NSD	NSD	NSD	NSD	Predicted Rho GTPase-activating protein	General function prediction only
76671	105388	NSD	NSD	NSD	NSD	4.484	4.87877	NSD	5.1696	FOG: Zn-finger	General function prediction only
82755	82755	NSD	NSD	NSD	NSD	2.68563	3.22197	NSD	2.95773	Putative transcription factor HALR/MLL3, involved in embryonic development	General function prediction only
82197	82197	NSD	NSD	NSD	NSD	2.14146	1.83406	NSD	1.58412
85302	115001	NSD	NSD	NSD	NSD	1.81126	2.53084	NSD	2.70282
39104	142978	NSD	NSD	-1.73753	NSD	1.71167	2.64648	NSD	2.47355	Molecular chaperone (small heat-shock protein Hsp26/Hsp42)	Posttranslational modification, protein turnover, chaperones
43703	167265	NSD	NSD	NSD	NSD	1.38995	1.47473	NSD	1.14091	Fe2+/Zn2+ regulated transporter	Inorganic ion transport and metabolism
95810	95810	NSD	NSD	NSD	NSD	1.13904	1.12649	NSD	1.25417
94247	155215	NSD	NSD	-1.36378	NSD	-1.14177	-1.50601	NSD	-1.40272	Fe2+/Zn2+ regulated transporter	Inorganic ion transport and metabolism
44238	147955	NSD	NSD	NSD	NSD	-1.19369	-1.53809	NSD	-1.17929	Na+/K+ ATPase, alpha subunit	Inorganic ion transport and metabolism
83045	184709	-5.33946	-4.64376	-4.91451	NSD	-1.33126	-1.68407	NSD	-1.7093	Predicted lipase	Lipid transport and metabolism
82526	82526	NSD	NSD	NSD	NSD	-1.80281	-2.09627	NSD	-2.18235	Nucleolar GTPase/ATPase p130	Nuclear structure
90667	90667	NSD	NSD	NSD	NSD	-2.14584	-1.83452	NSD	-1.76764	Methyltransferase	General function prediction only
86285	86285	NSD	NSD	NSD	NSD	-4.8014	-4.36599	NSD	-4.30343	Nucleolar GTPase/ATPase p130	Nuclear structure
NSD, not significant differences
