# Supplementary material for: The RNAi machinery controls distinct responses to environmental signals in the basal fungus Mucor circinelloides
Source: BMC Genomics. 2015 Mar 25;16(1):237. doi: 10.1186/s12864-015-1443-2 (PMC4417260; doi:10.1186/s12864-015-1443-2)
Supplement: Additional file 7: Table S5. — Genes differentially expressed (Log2 fold change) exclusively in rdrp-1Δ and rdrp-2Δ mutants (P < 0.05). Log2 fold change values were taken from Additional file 1: Table S1. Red and green colors represent down- and up-regulation, respectively, using the same scale as in Figure 4. [file 12864_2015_1443_MOESM7_ESM.xlsx]

## Sheet: Hoja1
Table S5. Genes differentially expressed (Log2 fold change) exclusively in rdrp-1D and rdrp-2D mutants (P < 0.05)
ID in Version 1	ID in Version 2	dcl-1D/dcl-2D vs WT at 24 h	ago-1D vs WT at 24 h	rdrp-1D vs WT 24 h	rdrp-2D vs WT 24 h	dcl-1D/dcl-2D vs WT at 48 h	ago-1D vs WT at 48 h	rdrp-1D vs WT 48 h	rdrp-2D vs WT 48 h	kogdefline	kogClass
ID	ID V2	Dicer vs WT 24h	Ago vs WT 24h	RDRP1 vs WT 24h	RDRP2 vs WT 24h	Dicer vs WT 48h	Ago vs WT 48h	RDRP1 vs WT 48h	RDRP2 vs WT 48h	kogdefline	kogClass
80421	80421	NSD	NSD	-2.46519	-2.63896	NSD	NSD	NSD	NSD	Guanine nucleotide exchange factor	Intracellular trafficking, secretion, and vesicular transport
79209	79209	NSD	NSD	-1.55921	-1.70808	NSD	-1.37033	NSD	NSD	NSD	NSD
85118	164671	NSD	NSD	-1.35491	-1.22761	NSD	NSD	NSD	NSD	FOG: Zn-finger	General function prediction only
40758	113502	NSD	NSD	-1.29982	1.42991	NSD	NSD	NSD	NSD	HEAT repeat-containing protein	General function prediction only
94603	155836	NSD	NSD	1.84229	2.13718	NSD	NSD	NSD	NSD	Proline oxidase	Amino acid transport and metabolism
85878	113953	NSD	NSD	NSD	NSD	NSD	NSD	-2.613	-1.44602	NSD	NSD
91316	155817	NSD	NSD	NSD	NSD	NSD	NSD	-1.79347	-1.591	Predicted lipase	Lipid transport and metabolism
96001	157401	NSD	NSD	NSD	NSD	NSD	NSD	1.11393	1.09167	Molecular chaperone (small heat-shock protein Hsp26/Hsp42)	Posttranslational modification, protein turnover, chaperones
47774	177510	NSD	NSD	NSD	NSD	NSD	NSD	1.35217	1.50125	NADH:flavin oxidoreductase/12-oxophytodienoate reductase	Energy production and conversion
NSD, not significant differences
